# Supplementary material for: Long noncoding RNAs that respond to Fusarium oxysporum infection in ‘Cavendish’ banana (Musa acuminata)
Source: Sci Rep. 2017 Dec 5;7:16939. doi: 10.1038/s41598-017-17179-3 (PMC5717134; doi:10.1038/s41598-017-17179-3)
Supplement: Supplementary file 2 — Supplementary tables [file 41598_2017_17179_MOESM2_ESM.xlsx]

## Sheet: Sheet1
Supplementary Tables
Long noncoding RNAs that respond to Fusarium oxysporum infection in ‘Cavendish’ banana (Musa acuminata)
	Wenbin Li, Chunqiang, Li, Shuxia Li, Ming Peng*

## Sheet: Table S1
Supplementary Table S1: The information of all lncRNAs in banana during F. oxysporum infection
lncRNA_ID	lncRNA_Gene_ID	Gene_Type	Status	Chromosome	Start	End	Strand	Exon_number	Length	ORF
LNC_000217	XLOC_002526	antisense_lncRNA	lncRNA	chr01	24406533	24408382	-	1	1850	105
LNC_000214	XLOC_002464	antisense_lncRNA	lncRNA	chr01	21101879	21102795	-	2	837	86
LNC_001298	XLOC_015224	antisense_lncRNA	lncRNA	chr05	1282450	1286226	-	7	1523	122
LNC_001299	XLOC_015224	antisense_lncRNA	lncRNA	chr05	1282450	1286226	-	7	1552	122
LNC_001294	XLOC_015224	antisense_lncRNA	lncRNA	chr05	1282450	1286201	-	7	1539	122
LNC_001295	XLOC_015224	antisense_lncRNA	lncRNA	chr05	1282450	1286201	-	7	1469	104
LNC_001296	XLOC_015224	antisense_lncRNA	lncRNA	chr05	1282450	1286226	-	7	1600	122
LNC_001297	XLOC_015224	antisense_lncRNA	lncRNA	chr05	1282450	1286226	-	7	1571	122
LNC_001292	XLOC_015215	antisense_lncRNA	lncRNA	chr05	1174653	1177614	-	3	2325	99
LNC_001293	XLOC_015224	antisense_lncRNA	lncRNA	chr05	1282450	1284459	-	6	866	122
LNC_001433	XLOC_016782	antisense_lncRNA	lncRNA	chr05	40605073	40610314	-	6	3636	193
LNC_001434	XLOC_016782	antisense_lncRNA	lncRNA	chr05	40605073	40610321	-	4	4065	118
LNC_001435	XLOC_016782	antisense_lncRNA	lncRNA	chr05	40605073	40610353	-	3	2230	122
LNC_001436	XLOC_016782	antisense_lncRNA	lncRNA	chr05	40605073	40610372	-	5	4232	193
LNC_001437	XLOC_016782	antisense_lncRNA	lncRNA	chr05	40605073	40610372	-	5	4478	193
LNC_003138	XLOC_036400	antisense_lncRNA	lncRNA	chr11	116394	118588	-	2	1406	122
LNC_002428	XLOC_027901	antisense_lncRNA	lncRNA	chr08	42463109	42466191	-	2	2793	82
LNC_002425	XLOC_027838	antisense_lncRNA	lncRNA	chr08	41591859	41592337	-	1	479	112
LNC_000364	XLOC_004338	antisense_lncRNA	lncRNA	chr02	17862445	17874452	-	8	2294	116
LNC_000363	XLOC_004338	antisense_lncRNA	lncRNA	chr02	17862445	17874452	-	7	1948	125
LNC_000362	XLOC_004338	antisense_lncRNA	lncRNA	chr02	17862445	17874452	-	5	2209	132
LNC_000361	XLOC_004338	antisense_lncRNA	lncRNA	chr02	17862445	17874452	-	7	1914	125
LNC_000360	XLOC_004338	antisense_lncRNA	lncRNA	chr02	17862445	17874452	-	6	2048	121
LNC_001829	XLOC_020844	antisense_lncRNA	lncRNA	chr06	34667539	34668425	-	2	765	110
LNC_001828	XLOC_020844	antisense_lncRNA	lncRNA	chr06	34667539	34668425	-	2	801	110
LNC_001355	XLOC_015863	antisense_lncRNA	lncRNA	chr05	10218241	10221037	-	4	2493	265
LNC_001354	XLOC_015863	antisense_lncRNA	lncRNA	chr05	10218241	10221037	-	5	2326	220
LNC_001356	XLOC_015863	antisense_lncRNA	lncRNA	chr05	10220163	10221028	-	3	655	82
LNC_001352	XLOC_015828	antisense_lncRNA	lncRNA	chr05	9702600	9707331	-	3	771	115
LNC_000174	XLOC_002026	antisense_lncRNA	lncRNA	chr01	9815728	9816048	-	2	227	61
LNC_000173	XLOC_002026	antisense_lncRNA	lncRNA	chr01	9815538	9816489	-	2	733	79
LNC_000170	XLOC_001951	antisense_lncRNA	lncRNA	chr01	8655305	8656329	-	2	956	127
LNC_001996	XLOC_022732	antisense_lncRNA	lncRNA	chr07	260906	263505	-	3	308	64
LNC_001289	XLOC_015167	antisense_lncRNA	lncRNA	chr05	624952	626102	-	3	706	89
LNC_001421	XLOC_016697	antisense_lncRNA	lncRNA	chr05	39568357	39577551	-	6	1868	129
LNC_001420	XLOC_016697	antisense_lncRNA	lncRNA	chr05	39568357	39577550	-	6	1564	129
LNC_000950	XLOC_011406	antisense_lncRNA	lncRNA	chr04	2535489	2542645	-	5	841	89
LNC_002085	XLOC_023601	antisense_lncRNA	lncRNA	chr07	15136666	15138577	-	2	813	111
LNC_003144	XLOC_036509	antisense_lncRNA	lncRNA	chr11	1737330	1739458	-	2	1857	97
LNC_003140	XLOC_036407	antisense_lncRNA	lncRNA	chr11	255488	256027	-	1	540	120
LNC_002431	XLOC_028006	antisense_lncRNA	lncRNA	chr08	43900140	43901769	-	2	1425	84
LNC_002430	XLOC_028002	antisense_lncRNA	lncRNA	chr08	43792178	43792936	-	1	759	120
LNC_002432	XLOC_028006	antisense_lncRNA	lncRNA	chr08	43900140	43901832	-	2	1603	124
LNC_001770	XLOC_020169	antisense_lncRNA	lncRNA	chr06	16991203	16992080	-	1	878	89
LNC_000392	XLOC_004811	antisense_lncRNA	lncRNA	chr02	23454879	23456571	-	3	1299	95
LNC_000393	XLOC_004812	antisense_lncRNA	lncRNA	chr02	23456725	23459244	-	2	1930	90
LNC_000390	XLOC_004811	antisense_lncRNA	lncRNA	chr02	23454879	23456571	-	3	1037	142
LNC_000391	XLOC_004811	antisense_lncRNA	lncRNA	chr02	23454879	23456571	-	3	1128	77
LNC_000394	XLOC_004812	antisense_lncRNA	lncRNA	chr02	23456725	23459935	-	2	734	86
LNC_000395	XLOC_004812	antisense_lncRNA	lncRNA	chr02	23456725	23459937	-	3	787	86
LNC_000399	XLOC_004824	antisense_lncRNA	lncRNA	chr02	23681173	23726625	-	2	4176	182
LNC_000168	XLOC_001934	antisense_lncRNA	lncRNA	chr01	8466820	8472532	-	2	1554	116
LNC_000165	XLOC_001934	antisense_lncRNA	lncRNA	chr01	8461083	8472511	-	5	550	134
LNC_000164	XLOC_001934	antisense_lncRNA	lncRNA	chr01	8460736	8472509	-	5	722	167
LNC_000167	XLOC_001934	antisense_lncRNA	lncRNA	chr01	8466820	8472505	-	3	1636	116
LNC_000166	XLOC_001934	antisense_lncRNA	lncRNA	chr01	8466820	8472505	-	3	1847	116
LNC_000163	XLOC_001934	antisense_lncRNA	lncRNA	chr01	8460736	8470357	-	5	2636	125
LNC_000162	XLOC_001934	antisense_lncRNA	lncRNA	chr01	8460736	8464018	-	4	1463	125
LNC_002946	XLOC_033336	antisense_lncRNA	lncRNA	chr10	1410660	1416603	-	4	1735	160
LNC_000949	XLOC_011391	antisense_lncRNA	lncRNA	chr04	2301867	2302250	-	1	384	59
LNC_000947	XLOC_011373	antisense_lncRNA	lncRNA	chr04	2105447	2109337	-	2	3749	153
LNC_000946	XLOC_011373	antisense_lncRNA	lncRNA	chr04	2105447	2109244	-	3	1055	148
LNC_004538	XLOC_041639	antisense_lncRNA	lncRNA	mito3	56581	57762	-	1	1182	96
LNC_004534	XLOC_041624	antisense_lncRNA	lncRNA	mito3	12610	13392	-	1	783	83
LNC_000766	XLOC_008762	antisense_lncRNA	lncRNA	chr03	31827532	31831347	-	2	1674	139
LNC_000765	XLOC_008761	antisense_lncRNA	lncRNA	chr03	31824495	31827417	-	4	2589	109
LNC_000764	XLOC_008761	antisense_lncRNA	lncRNA	chr03	31824495	31827417	-	3	2739	138
LNC_003155	XLOC_036806	antisense_lncRNA	lncRNA	chr11	6098224	6103496	-	3	4555	141
LNC_001438	XLOC_016782	antisense_lncRNA	lncRNA	chr05	40605073	40610372	-	5	4260	193
LNC_003150	XLOC_036638	antisense_lncRNA	lncRNA	chr11	3680130	3682939	-	3	1030	126
LNC_001439	XLOC_016782	antisense_lncRNA	lncRNA	chr05	40605073	40610372	-	4	3523	193
LNC_002402	XLOC_027298	antisense_lncRNA	lncRNA	chr08	33648363	33649843	-	2	1325	142
LNC_001707	XLOC_019293	antisense_lncRNA	lncRNA	chr06	4312048	4313703	-	2	474	83
LNC_000382	XLOC_004751	antisense_lncRNA	lncRNA	chr02	22894475	22896398	-	2	658	121
LNC_001372	XLOC_016032	antisense_lncRNA	lncRNA	chr05	18741699	18742379	-	1	681	124
LNC_002978	XLOC_033855	antisense_lncRNA	lncRNA	chr10	23165879	23167378	-	2	1347	197
LNC_002979	XLOC_033860	antisense_lncRNA	lncRNA	chr10	23232510	23233789	-	3	1073	144
LNC_001399	XLOC_016461	antisense_lncRNA	lncRNA	chr05	36490080	36497015	-	4	6544	116
LNC_001398	XLOC_016461	antisense_lncRNA	lncRNA	chr05	36490080	36497015	-	4	5941	116
LNC_001392	XLOC_016253	antisense_lncRNA	lncRNA	chr05	31831792	31832576	-	2	700	63
LNC_001397	XLOC_016461	antisense_lncRNA	lncRNA	chr05	36490080	36497004	-	4	4362	116
LNC_004823	XLOC_042334	antisense_lncRNA	lncRNA	mito4	153302	340451	-	2	245	60
LNC_000719	XLOC_008377	antisense_lncRNA	lncRNA	chr03	26443015	26445099	-	3	1895	110
LNC_000622	XLOC_007287	antisense_lncRNA	lncRNA	chr03	1677370	1679276	-	3	609	79
LNC_000623	XLOC_007287	antisense_lncRNA	lncRNA	chr03	1677850	1679276	-	2	1329	88
LNC_000620	XLOC_007264	antisense_lncRNA	lncRNA	chr03	1370356	1371242	-	1	887	141
LNC_000624	XLOC_007288	antisense_lncRNA	lncRNA	chr03	1679905	1681200	-	1	1296	98
LNC_001717	XLOC_019420	antisense_lncRNA	lncRNA	chr06	5912489	5922938	-	2	2209	103
LNC_001719	XLOC_019421	antisense_lncRNA	lncRNA	chr06	5915134	5916225	-	1	1092	78
LNC_001718	XLOC_019420	antisense_lncRNA	lncRNA	chr06	5921328	5922942	-	1	1615	112
LNC_001001	XLOC_011766	antisense_lncRNA	lncRNA	chr04	7333584	7338132	-	4	3166	160
LNC_001000	XLOC_011766	antisense_lncRNA	lncRNA	chr04	7333263	7338105	-	6	2196	160
LNC_001003	XLOC_011766	antisense_lncRNA	lncRNA	chr04	7334170	7338132	-	2	2883	160
LNC_001002	XLOC_011766	antisense_lncRNA	lncRNA	chr04	7333584	7338132	-	4	3174	160
LNC_001004	XLOC_011766	antisense_lncRNA	lncRNA	chr04	7334465	7338132	-	2	2912	160
LNC_000143	XLOC_001623	antisense_lncRNA	lncRNA	chr01	4035407	4037241	-	1	1835	132
LNC_000148	XLOC_001752	antisense_lncRNA	lncRNA	chr01	5933695	5934261	-	1	567	154
LNC_002961	XLOC_033571	antisense_lncRNA	lncRNA	chr10	14248726	14249110	-	2	293	97
LNC_001814	XLOC_020763	antisense_lncRNA	lncRNA	chr06	33736239	33736584	-	1	346	43
LNC_001815	XLOC_020766	antisense_lncRNA	lncRNA	chr06	33806961	33812333	-	3	816	140
LNC_002140	XLOC_024253	antisense_lncRNA	lncRNA	chr07	34632705	34634005	-	1	1301	105
LNC_002358	XLOC_026870	antisense_lncRNA	lncRNA	chr08	9882770	9883351	-	1	582	125
LNC_003242	XLOC_037613	antisense_lncRNA	lncRNA	chr11	26123501	26124032	-	1	532	118
LNC_002999	XLOC_034148	antisense_lncRNA	lncRNA	chr10	27020781	27022448	-	2	1596	121
LNC_000707	XLOC_008283	antisense_lncRNA	lncRNA	chr03	24909135	24917074	-	4	4712	125
LNC_000701	XLOC_008197	antisense_lncRNA	lncRNA	chr03	23742384	23744041	-	3	1391	128
LNC_000700	XLOC_008190	antisense_lncRNA	lncRNA	chr03	23582703	23584279	-	3	1313	113
LNC_002363	XLOC_026900	antisense_lncRNA	lncRNA	chr08	10397987	10400903	-	3	1063	100
LNC_002362	XLOC_026900	antisense_lncRNA	lncRNA	chr08	10397987	10400903	-	4	858	100
LNC_002365	XLOC_026901	antisense_lncRNA	lncRNA	chr08	10401032	10402409	-	2	1260	190
LNC_002364	XLOC_026900	antisense_lncRNA	lncRNA	chr08	10397987	10400919	-	2	2860	84
LNC_000631	XLOC_007493	antisense_lncRNA	lncRNA	chr03	4173465	4175380	-	2	1796	109
LNC_000630	XLOC_007450	antisense_lncRNA	lncRNA	chr03	3360776	3361323	-	1	548	130
LNC_000636	XLOC_007526	antisense_lncRNA	lncRNA	chr03	4466197	4466609	-	1	413	78
LNC_000639	XLOC_007578	antisense_lncRNA	lncRNA	chr03	5060280	5070497	-	2	4174	140
LNC_001723	XLOC_019457	antisense_lncRNA	lncRNA	chr06	6257410	6259473	-	2	1968	92
LNC_002747	XLOC_031156	antisense_lncRNA	lncRNA	chr09	35283968	35284229	-	1	262	44
LNC_002778	XLOC_031570	antisense_lncRNA	lncRNA	chr09	41131810	41134166	-	3	584	82
LNC_002776	XLOC_031570	antisense_lncRNA	lncRNA	chr09	41131426	41134166	-	4	715	82
LNC_002777	XLOC_031570	antisense_lncRNA	lncRNA	chr09	41131426	41134166	-	4	631	82
LNC_002774	XLOC_031562	antisense_lncRNA	lncRNA	chr09	41017648	41021092	-	2	1173	66
LNC_002775	XLOC_031570	antisense_lncRNA	lncRNA	chr09	41130199	41134166	-	4	1127	106
LNC_002772	XLOC_031562	antisense_lncRNA	lncRNA	chr09	41015694	41021094	-	3	250	57
LNC_002773	XLOC_031562	antisense_lncRNA	lncRNA	chr09	41016006	41021090	-	3	1507	91
LNC_001034	XLOC_012095	antisense_lncRNA	lncRNA	chr04	15566552	15568930	-	2	2259	109
LNC_001035	XLOC_012095	antisense_lncRNA	lncRNA	chr04	15566552	15568930	-	2	2254	103
LNC_001036	XLOC_012095	antisense_lncRNA	lncRNA	chr04	15566552	15568931	-	3	1615	117
LNC_001032	XLOC_012095	antisense_lncRNA	lncRNA	chr04	15566552	15568359	-	2	1715	111
LNC_001033	XLOC_012095	antisense_lncRNA	lncRNA	chr04	15566552	15568930	-	2	2291	104
LNC_001802	XLOC_020491	antisense_lncRNA	lncRNA	chr06	29399229	29401643	-	2	2334	121
LNC_000194	XLOC_002217	antisense_lncRNA	lncRNA	chr01	12563213	12573357	-	5	580	148
LNC_000195	XLOC_002217	antisense_lncRNA	lncRNA	chr01	12570518	12573379	-	4	1275	108
LNC_000994	XLOC_011728	antisense_lncRNA	lncRNA	chr04	6694373	6703344	-	2	681	64
LNC_000992	XLOC_011714	antisense_lncRNA	lncRNA	chr04	6537144	6539456	-	4	1563	91
LNC_000993	XLOC_011714	antisense_lncRNA	lncRNA	chr04	6537144	6539463	-	6	1393	87
LNC_000731	XLOC_008457	antisense_lncRNA	lncRNA	chr03	27547117	27555275	-	5	3679	113
LNC_000732	XLOC_008457	antisense_lncRNA	lncRNA	chr03	27547117	27555283	-	5	3920	115
LNC_000733	XLOC_008457	antisense_lncRNA	lncRNA	chr03	27547117	27555283	-	4	3913	115
LNC_000734	XLOC_008457	antisense_lncRNA	lncRNA	chr03	27547393	27555272	-	4	4060	98
LNC_000737	XLOC_008500	antisense_lncRNA	lncRNA	chr03	28123331	28124121	-	2	353	100
LNC_000739	XLOC_008526	antisense_lncRNA	lncRNA	chr03	28420679	28423018	-	2	553	71
LNC_002352	XLOC_026831	antisense_lncRNA	lncRNA	chr08	8872373	8872985	-	1	613	103
LNC_001737	XLOC_019636	antisense_lncRNA	lncRNA	chr06	8540129	8540344	-	1	216	71
LNC_001735	XLOC_019573	antisense_lncRNA	lncRNA	chr06	7832928	7833648	-	2	399	73
LNC_001734	XLOC_019572	antisense_lncRNA	lncRNA	chr06	7830795	7832772	-	3	1823	226
LNC_002768	XLOC_031428	antisense_lncRNA	lncRNA	chr09	39397104	39400000	-	2	1609	114
LNC_001021	XLOC_011927	antisense_lncRNA	lncRNA	chr04	10044480	10045071	-	1	592	118
LNC_002074	XLOC_023503	antisense_lncRNA	lncRNA	chr07	11337023	11337320	-	1	298	98
LNC_002350	XLOC_026821	antisense_lncRNA	lncRNA	chr08	8704117	8704549	-	1	433	93
LNC_002351	XLOC_026829	antisense_lncRNA	lncRNA	chr08	8843948	8844379	-	1	432	129
LNC_001839	XLOC_020882	antisense_lncRNA	lncRNA	chr06	35150441	35152002	-	3	359	85
LNC_000183	XLOC_002073	antisense_lncRNA	lncRNA	chr01	10408302	10409285	-	2	631	97
LNC_000182	XLOC_002073	antisense_lncRNA	lncRNA	chr01	10407302	10409281	-	2	923	149
LNC_000187	XLOC_002141	antisense_lncRNA	lncRNA	chr01	11474405	11475628	-	1	1224	120
LNC_000186	XLOC_002119	antisense_lncRNA	lncRNA	chr01	10985006	10987477	-	2	1981	217
LNC_001739	XLOC_019662	antisense_lncRNA	lncRNA	chr06	8861728	8867504	-	3	2583	131
LNC_001738	XLOC_019662	antisense_lncRNA	lncRNA	chr06	8860210	8866922	-	3	3039	97
LNC_000983	XLOC_011676	antisense_lncRNA	lncRNA	chr04	6048924	6049837	-	1	914	122
LNC_000982	XLOC_011644	antisense_lncRNA	lncRNA	chr04	5713246	5714306	-	1	1061	133
LNC_000981	XLOC_011643	antisense_lncRNA	lncRNA	chr04	5712398	5712984	-	1	587	108
LNC_000987	XLOC_011701	antisense_lncRNA	lncRNA	chr04	6385572	6386262	-	1	691	69
LNC_002013	XLOC_022929	antisense_lncRNA	lncRNA	chr07	2929119	2929581	-	1	463	108
LNC_002017	XLOC_022966	antisense_lncRNA	lncRNA	chr07	3347389	3349812	-	3	1660	130
LNC_002016	XLOC_022966	antisense_lncRNA	lncRNA	chr07	3347025	3349812	-	5	1958	128
LNC_000725	XLOC_008392	antisense_lncRNA	lncRNA	chr03	26653882	26654529	-	2	568	155
LNC_000723	XLOC_008377	antisense_lncRNA	lncRNA	chr03	26443015	26446985	-	3	958	110
LNC_000722	XLOC_008377	antisense_lncRNA	lncRNA	chr03	26443015	26446985	-	3	1311	110
LNC_000721	XLOC_008377	antisense_lncRNA	lncRNA	chr03	26443015	26446930	-	4	1311	110
LNC_000720	XLOC_008377	antisense_lncRNA	lncRNA	chr03	26443015	26445099	-	3	1542	110
LNC_002341	XLOC_026616	antisense_lncRNA	lncRNA	chr08	5327042	5328116	-	2	847	185
LNC_002340	XLOC_026614	antisense_lncRNA	lncRNA	chr08	5302625	5303292	-	1	668	136
LNC_000618	XLOC_007257	antisense_lncRNA	lncRNA	chr03	1295119	1296050	-	1	932	86
LNC_002754	XLOC_031211	antisense_lncRNA	lncRNA	chr09	36128724	36129089	-	1	366	81
LNC_004990	XLOC_042772	antisense_lncRNA	lncRNA	mito5	437374	438406	-	1	1033	98
LNC_005238	XLOC_043477	antisense_lncRNA	lncRNA	mito8	371615	376208	-	1	4594	141
LNC_002767	XLOC_031428	antisense_lncRNA	lncRNA	chr09	39397104	39399981	-	3	1267	114
LNC_001748	XLOC_019759	antisense_lncRNA	lncRNA	chr06	9954493	9957583	-	2	1514	105
LNC_001827	XLOC_020842	antisense_lncRNA	lncRNA	chr06	34657775	34661155	-	2	645	115
LNC_001826	XLOC_020842	antisense_lncRNA	lncRNA	chr06	34657775	34661155	-	2	671	166
LNC_001740	XLOC_019662	antisense_lncRNA	lncRNA	chr06	8861728	8867504	-	3	2570	131
LNC_002065	XLOC_023291	antisense_lncRNA	lncRNA	chr07	8540772	8545386	-	4	2973	104
LNC_001749	XLOC_019768	antisense_lncRNA	lncRNA	chr06	10064695	10065030	-	1	336	110
LNC_002022	XLOC_022984	antisense_lncRNA	lncRNA	chr07	3518415	3521199	-	3	1135	137
LNC_002020	XLOC_022984	antisense_lncRNA	lncRNA	chr07	3517090	3518851	-	2	778	173
LNC_002021	XLOC_022984	antisense_lncRNA	lncRNA	chr07	3517090	3521215	-	2	1280	206
LNC_003210	XLOC_037304	antisense_lncRNA	lncRNA	chr11	22242041	22250912	-	3	1694	95
LNC_003211	XLOC_037304	antisense_lncRNA	lncRNA	chr11	22242041	22250912	-	5	1186	78
LNC_002758	XLOC_031288	antisense_lncRNA	lncRNA	chr09	37309686	37310688	-	1	1003	147
LNC_002332	XLOC_026475	antisense_lncRNA	lncRNA	chr08	3504258	3506270	-	2	1948	125
LNC_002333	XLOC_026477	antisense_lncRNA	lncRNA	chr08	3531678	3537298	-	4	3738	126
LNC_002331	XLOC_026475	antisense_lncRNA	lncRNA	chr08	3504258	3506270	-	3	1497	136
LNC_002998	XLOC_034136	antisense_lncRNA	lncRNA	chr10	26869702	26872880	-	3	1292	129
LNC_000660	XLOC_007930	antisense_lncRNA	lncRNA	chr03	10984833	10987630	-	2	967	81
LNC_000661	XLOC_007930	antisense_lncRNA	lncRNA	chr03	10984833	10987641	-	2	911	101
LNC_002053	XLOC_023188	antisense_lncRNA	lncRNA	chr07	6911818	6915645	-	4	551	97
LNC_003036	XLOC_034764	antisense_lncRNA	lncRNA	chr10	34310948	34311425	-	1	478	117
LNC_002745	XLOC_031145	antisense_lncRNA	lncRNA	chr09	35186449	35189068	-	3	938	92
LNC_001780	XLOC_020239	antisense_lncRNA	lncRNA	chr06	19988734	19991384	-	1	2651	488
LNC_001105	XLOC_013122	antisense_lncRNA	lncRNA	chr04	34373470	34374477	-	3	518	123
LNC_001107	XLOC_013152	antisense_lncRNA	lncRNA	chr04	34778510	34779899	-	1	1390	172
LNC_001108	XLOC_013192	antisense_lncRNA	lncRNA	chr04	35221819	35222159	-	1	341	113
LNC_001109	XLOC_013193	antisense_lncRNA	lncRNA	chr04	35223447	35223736	-	1	290	52
LNC_002631	XLOC_029933	antisense_lncRNA	lncRNA	chr09	1404251	1404891	-	1	641	124
LNC_000407	XLOC_004947	antisense_lncRNA	lncRNA	chr02	24982631	24989657	-	5	1008	140
LNC_000403	XLOC_004874	antisense_lncRNA	lncRNA	chr02	24212132	24212779	-	1	648	110
LNC_000401	XLOC_004835	antisense_lncRNA	lncRNA	chr02	23808617	23809167	-	1	551	183
LNC_000408	XLOC_004947	antisense_lncRNA	lncRNA	chr02	24982631	24989658	-	5	1220	120
LNC_001402	XLOC_016461	antisense_lncRNA	lncRNA	chr05	36490278	36497015	-	5	4295	116
LNC_000202	XLOC_002346	antisense_lncRNA	lncRNA	chr01	15229623	15229993	-	1	371	108
LNC_000203	XLOC_002349	antisense_lncRNA	lncRNA	chr01	15279461	15279779	-	1	319	105
LNC_002035	XLOC_023034	antisense_lncRNA	lncRNA	chr07	4340469	4344022	-	6	2180	118
LNC_002034	XLOC_023034	antisense_lncRNA	lncRNA	chr07	4340469	4344022	-	6	2137	118
LNC_002417	XLOC_027733	antisense_lncRNA	lncRNA	chr08	40284693	40289729	-	2	4933	172
LNC_003203	XLOC_037251	antisense_lncRNA	lncRNA	chr11	21347115	21350734	-	1	3620	121
LNC_003204	XLOC_037256	antisense_lncRNA	lncRNA	chr11	21442521	21442779	-	1	259	53
LNC_003209	XLOC_037304	antisense_lncRNA	lncRNA	chr11	22242041	22250880	-	6	1336	78
LNC_001690	XLOC_019222	antisense_lncRNA	lncRNA	chr06	3162949	3169356	-	3	3632	88
LNC_001691	XLOC_019222	antisense_lncRNA	lncRNA	chr06	3162949	3169356	-	3	3597	110
LNC_001692	XLOC_019222	antisense_lncRNA	lncRNA	chr06	3162949	3169356	-	2	3898	88
LNC_001693	XLOC_019222	antisense_lncRNA	lncRNA	chr06	3162949	3169357	-	2	6143	102
LNC_001694	XLOC_019222	antisense_lncRNA	lncRNA	chr06	3162949	3173491	-	3	865	79
LNC_001696	XLOC_019227	antisense_lncRNA	lncRNA	chr06	3221870	3222318	-	1	449	94
LNC_002766	XLOC_031428	antisense_lncRNA	lncRNA	chr09	39397104	39399973	-	3	1286	114
LNC_002327	XLOC_026447	antisense_lncRNA	lncRNA	chr08	3158404	3160044	-	1	1641	202
LNC_002326	XLOC_026413	antisense_lncRNA	lncRNA	chr08	2744114	2745687	-	1	1574	119
LNC_002321	XLOC_026295	antisense_lncRNA	lncRNA	chr08	1326442	1326690	-	1	249	83
LNC_002320	XLOC_026290	antisense_lncRNA	lncRNA	chr08	1264782	1265850	-	2	986	118
LNC_002323	XLOC_026298	antisense_lncRNA	lncRNA	chr08	1360978	1362180	-	2	400	99
LNC_002322	XLOC_026298	antisense_lncRNA	lncRNA	chr08	1360978	1362153	-	2	1036	129
LNC_002329	XLOC_026458	antisense_lncRNA	lncRNA	chr08	3295141	3296068	-	2	437	145
LNC_002328	XLOC_026449	antisense_lncRNA	lncRNA	chr08	3197779	3203468	-	2	5238	191
LNC_000679	XLOC_008061	antisense_lncRNA	lncRNA	chr03	17643959	17645446	-	2	1392	111
LNC_000678	XLOC_008061	antisense_lncRNA	lncRNA	chr03	17643959	17645424	-	2	1349	96
LNC_000675	XLOC_008046	antisense_lncRNA	lncRNA	chr03	17320901	17322403	-	3	1154	82
LNC_000674	XLOC_008046	antisense_lncRNA	lncRNA	chr03	17320901	17322325	-	3	1079	82
LNC_000677	XLOC_008051	antisense_lncRNA	lncRNA	chr03	17494530	17495272	-	1	743	67
LNC_000673	XLOC_008046	antisense_lncRNA	lncRNA	chr03	17320901	17322230	-	2	1225	88
LNC_003029	XLOC_034639	antisense_lncRNA	lncRNA	chr10	33058354	33062087	-	3	1127	98
LNC_001070	XLOC_012647	antisense_lncRNA	lncRNA	chr04	27739341	27741696	-	3	1408	165
LNC_001071	XLOC_012647	antisense_lncRNA	lncRNA	chr04	27739648	27741696	-	2	1201	104
LNC_001072	XLOC_012647	antisense_lncRNA	lncRNA	chr04	27739899	27741696	-	2	1275	104
LNC_001073	XLOC_012651	antisense_lncRNA	lncRNA	chr04	27816624	27816947	-	1	324	107
LNC_001074	XLOC_012690	antisense_lncRNA	lncRNA	chr04	28311251	28316259	-	3	1040	80
LNC_000414	XLOC_005029	antisense_lncRNA	lncRNA	chr02	26003826	26004330	-	2	416	107
LNC_002649	XLOC_030155	antisense_lncRNA	lncRNA	chr09	3965304	3970572	-	3	919	160
LNC_001844	XLOC_020948	antisense_lncRNA	lncRNA	chr06	35775244	35775843	-	1	600	80
LNC_002669	XLOC_030458	antisense_lncRNA	lncRNA	chr09	8276414	8278616	-	3	357	73
LNC_002133	XLOC_024187	antisense_lncRNA	lncRNA	chr07	33812185	33813728	-	3	1296	143
LNC_002134	XLOC_024187	antisense_lncRNA	lncRNA	chr07	33812185	33813734	-	3	1327	143
LNC_002135	XLOC_024187	antisense_lncRNA	lncRNA	chr07	33812185	33813912	-	4	1408	143
LNC_002138	XLOC_024221	antisense_lncRNA	lncRNA	chr07	34185459	34186037	-	2	514	103
LNC_002004	XLOC_022845	antisense_lncRNA	lncRNA	chr07	1815429	1819140	-	1	3712	100
LNC_002002	XLOC_022843	antisense_lncRNA	lncRNA	chr07	1813105	1813682	-	1	578	90
LNC_002003	XLOC_022844	antisense_lncRNA	lncRNA	chr07	1814041	1814417	-	1	377	108
LNC_001685	XLOC_019123	antisense_lncRNA	lncRNA	chr06	1923727	1927941	-	3	1242	121
LNC_001682	XLOC_019053	antisense_lncRNA	lncRNA	chr06	1103657	1104793	-	2	1037	148
LNC_001689	XLOC_019222	antisense_lncRNA	lncRNA	chr06	3162949	3169356	-	2	3863	110
LNC_001440	XLOC_016782	antisense_lncRNA	lncRNA	chr05	40605073	40610372	-	4	5015	135
LNC_000643	XLOC_007695	antisense_lncRNA	lncRNA	chr03	6932869	6933952	-	1	1084	88
LNC_003014	XLOC_034382	antisense_lncRNA	lncRNA	chr10	29838651	29839645	-	3	809	87
LNC_001066	XLOC_012568	antisense_lncRNA	lncRNA	chr04	26705035	26710341	-	4	697	141
LNC_000428	XLOC_005211	antisense_lncRNA	lncRNA	chr02	28207324	28212505	-	4	879	137
LNC_000429	XLOC_005242	antisense_lncRNA	lncRNA	chr02	28622374	28623066	-	1	693	114
LNC_000421	XLOC_005128	antisense_lncRNA	lncRNA	chr02	27091848	27093107	-	2	1187	83
LNC_000427	XLOC_005211	antisense_lncRNA	lncRNA	chr02	28207324	28211933	-	3	993	85
LNC_002040	XLOC_023060	antisense_lncRNA	lncRNA	chr07	4673658	4677344	-	2	1610	108
LNC_002041	XLOC_023060	antisense_lncRNA	lncRNA	chr07	4673658	4677584	-	3	1904	108
LNC_001300	XLOC_015224	antisense_lncRNA	lncRNA	chr05	1282450	1286229	-	7	1615	122
LNC_001306	XLOC_015282	antisense_lncRNA	lncRNA	chr05	2158996	2160275	-	2	722	111
LNC_001307	XLOC_015283	antisense_lncRNA	lncRNA	chr05	2162052	2164500	-	2	2203	132
LNC_001305	XLOC_015282	antisense_lncRNA	lncRNA	chr05	2158996	2160133	-	3	734	119
LNC_002122	XLOC_023978	antisense_lncRNA	lncRNA	chr07	31188631	31190031	-	1	1401	135
LNC_002120	XLOC_023968	antisense_lncRNA	lncRNA	chr07	31052646	31053011	-	1	366	121
LNC_003539	XLOC_038816	antisense_lncRNA	lncRNA	chrUn_random	6610971	6755378	-	2	862	76
LNC_002019	XLOC_022981	antisense_lncRNA	lncRNA	chr07	3488485	3488792	-	1	308	82
LNC_003225	XLOC_037504	antisense_lncRNA	lncRNA	chr11	24895612	24901424	-	3	728	111
LNC_001787	XLOC_020297	antisense_lncRNA	lncRNA	chr06	22283771	22287206	-	2	2341	135
LNC_001784	XLOC_020273	antisense_lncRNA	lncRNA	chr06	21659738	21665065	-	3	2594	86
LNC_001785	XLOC_020273	antisense_lncRNA	lncRNA	chr06	21659738	21665071	-	3	2648	86
LNC_000658	XLOC_007887	antisense_lncRNA	lncRNA	chr03	10128198	10129699	-	2	1415	96
LNC_003001	XLOC_034230	antisense_lncRNA	lncRNA	chr10	28180381	28180935	-	2	456	76
LNC_001092	XLOC_012943	antisense_lncRNA	lncRNA	chr04	31915186	31915553	-	1	368	122
LNC_001093	XLOC_012944	antisense_lncRNA	lncRNA	chr04	31916174	31916690	-	1	517	145
LNC_001095	XLOC_013011	antisense_lncRNA	lncRNA	chr04	33005042	33009404	-	3	399	97
LNC_001099	XLOC_013039	antisense_lncRNA	lncRNA	chr04	33328252	33328853	-	1	602	103
LNC_005070	XLOC_042985	antisense_lncRNA	lncRNA	mito6	184407	186889	-	1	2483	115
LNC_001404	XLOC_016509	antisense_lncRNA	lncRNA	chr05	37139039	37141416	-	3	1508	98
LNC_001406	XLOC_016538	antisense_lncRNA	lncRNA	chr05	37531998	37532342	-	1	345	66
LNC_001401	XLOC_016461	antisense_lncRNA	lncRNA	chr05	36490278	36497014	-	5	737	116
LNC_001400	XLOC_016461	antisense_lncRNA	lncRNA	chr05	36490278	36497001	-	4	6026	116
LNC_001403	XLOC_016461	antisense_lncRNA	lncRNA	chr05	36490278	36497015	-	5	4310	116
LNC_000430	XLOC_005258	antisense_lncRNA	lncRNA	chr02	28774585	28777058	-	1	2474	136
LNC_000220	XLOC_002571	antisense_lncRNA	lncRNA	chr01	27716160	27719975	-	2	3736	91
LNC_000221	XLOC_002571	antisense_lncRNA	lncRNA	chr01	27716160	27720882	-	4	781	88
LNC_000136	XLOC_001441	antisense_lncRNA	lncRNA	chr01	1531022	1538694	-	2	961	151
LNC_001799	XLOC_020413	antisense_lncRNA	lncRNA	chr06	26629185	26630180	-	2	936	201
LNC_001798	XLOC_020412	antisense_lncRNA	lncRNA	chr06	26622802	26628925	-	2	3656	134
LNC_001795	XLOC_020336	antisense_lncRNA	lncRNA	chr06	23761649	23765576	-	4	1354	155
LNC_001794	XLOC_020336	antisense_lncRNA	lncRNA	chr06	23761649	23765576	-	3	1106	118
LNC_001793	XLOC_020336	antisense_lncRNA	lncRNA	chr06	23761649	23763740	-	3	1294	118
LNC_001080	XLOC_012768	antisense_lncRNA	lncRNA	chr04	29687856	29688442	-	1	587	116
LNC_001083	XLOC_012833	antisense_lncRNA	lncRNA	chr04	30574257	30578662	-	2	2254	87
LNC_001082	XLOC_012833	antisense_lncRNA	lncRNA	chr04	30574257	30578559	-	2	2138	82
LNC_001085	XLOC_012833	antisense_lncRNA	lncRNA	chr04	30577815	30579985	-	2	1354	90
LNC_001084	XLOC_012833	antisense_lncRNA	lncRNA	chr04	30574257	30578727	-	2	2368	82
LNC_002677	XLOC_030737	antisense_lncRNA	lncRNA	chr09	12539359	12543796	-	5	3807	121
LNC_002676	XLOC_030737	antisense_lncRNA	lncRNA	chr09	12539359	12543796	-	5	3804	121
LNC_002670	XLOC_030522	antisense_lncRNA	lncRNA	chr09	9008050	9017400	-	2	3215	163
LNC_002627	XLOC_029878	antisense_lncRNA	lncRNA	chr09	608055	610861	-	1	2807	145
LNC_000680	XLOC_008062	antisense_lncRNA	lncRNA	chr03	17645726	17646328	-	2	509	48
LNC_000682	XLOC_008095	antisense_lncRNA	lncRNA	chr03	19326750	19358169	-	5	605	107
LNC_000683	XLOC_008095	antisense_lncRNA	lncRNA	chr03	19338094	19358169	-	4	874	107
LNC_000358	XLOC_004338	antisense_lncRNA	lncRNA	chr02	17862445	17864445	-	2	1920	151
LNC_000359	XLOC_004338	antisense_lncRNA	lncRNA	chr02	17862445	17874273	-	5	2299	129
LNC_001324	XLOC_015408	antisense_lncRNA	lncRNA	chr05	4068662	4071253	-	3	2102	159
LNC_001326	XLOC_015411	antisense_lncRNA	lncRNA	chr05	4075974	4076443	-	1	470	87
LNC_001323	XLOC_015408	antisense_lncRNA	lncRNA	chr05	4068662	4071250	-	3	1995	159
LNC_002066	XLOC_023291	antisense_lncRNA	lncRNA	chr07	8540772	8545423	-	3	4498	104
LNC_002064	XLOC_023291	antisense_lncRNA	lncRNA	chr07	8540772	8544386	-	3	2732	104
LNC_002073	XLOC_023497	antisense_lncRNA	lncRNA	chr07	11259874	11261238	-	1	1365	82
LNC_003243	XLOC_037676	antisense_lncRNA	lncRNA	chr11	26870703	26873185	-	2	931	99
LNC_002951	XLOC_033450	antisense_lncRNA	lncRNA	chr10	5397402	5428492	-	2	584	52
LNC_003926	XLOC_039984	antisense_lncRNA	lncRNA	mito1	187873	188928	-	1	1056	75
LNC_000690	XLOC_008132	antisense_lncRNA	lncRNA	chr03	22183041	22183300	-	1	260	48
LNC_001746	XLOC_019759	antisense_lncRNA	lncRNA	chr06	9954320	9955970	-	2	1404	132
LNC_001747	XLOC_019759	antisense_lncRNA	lncRNA	chr06	9954320	9957583	-	3	1370	110
LNC_001745	XLOC_019759	antisense_lncRNA	lncRNA	chr06	9954320	9955970	-	2	1401	132
LNC_002756	XLOC_031232	antisense_lncRNA	lncRNA	chr09	36522915	36523843	-	2	813	148
LNC_001841	XLOC_020882	antisense_lncRNA	lncRNA	chr06	35150627	35152002	-	2	733	85
LNC_001840	XLOC_020882	antisense_lncRNA	lncRNA	chr06	35150627	35151992	-	2	711	81
LNC_000345	XLOC_004157	antisense_lncRNA	lncRNA	chr02	14945358	14948991	-	3	2730	131
LNC_000347	XLOC_004163	antisense_lncRNA	lncRNA	chr02	15056764	15062512	-	2	1693	107
LNC_000346	XLOC_004159	antisense_lncRNA	lncRNA	chr02	14953745	14954025	-	1	281	86
LNC_000348	XLOC_004163	antisense_lncRNA	lncRNA	chr02	15056764	15062512	-	3	1722	107
LNC_000204	XLOC_002350	antisense_lncRNA	lncRNA	chr01	15280625	15283890	-	3	806	177
LNC_000205	XLOC_002380	antisense_lncRNA	lncRNA	chr01	17422954	17429083	-	3	623	77
LNC_000206	XLOC_002380	antisense_lncRNA	lncRNA	chr01	17423219	17429110	-	2	849	77
LNC_001331	XLOC_015493	antisense_lncRNA	lncRNA	chr05	4911704	4916747	-	2	4109	163
LNC_001330	XLOC_015493	antisense_lncRNA	lncRNA	chr05	4911704	4916727	-	3	539	134
LNC_002319	XLOC_026282	antisense_lncRNA	lncRNA	chr08	1223557	1224992	-	3	1163	122
LNC_000978	XLOC_011597	antisense_lncRNA	lncRNA	chr04	5083136	5083487	-	1	352	117
LNC_001408	XLOC_016589	antisense_lncRNA	lncRNA	chr05	38192949	38194977	-	2	304	97
LNC_002980	XLOC_033860	antisense_lncRNA	lncRNA	chr10	23232773	23234310	-	2	1416	144
LNC_002983	XLOC_033935	antisense_lncRNA	lncRNA	chr10	24395892	24401371	-	3	5294	147
LNC_002982	XLOC_033866	antisense_lncRNA	lncRNA	chr10	23321486	23333724	-	2	459	153
LNC_000750	XLOC_008560	antisense_lncRNA	lncRNA	chr03	29057517	29058636	-	2	799	124
LNC_000756	XLOC_008652	antisense_lncRNA	lncRNA	chr03	30254319	30258240	-	2	2647	98
LNC_000757	XLOC_008671	antisense_lncRNA	lncRNA	chr03	30459445	30460683	-	2	1158	118
LNC_000755	XLOC_008652	antisense_lncRNA	lncRNA	chr03	30254319	30258240	-	2	1586	103
LNC_001759	XLOC_020072	antisense_lncRNA	lncRNA	chr06	14309648	14310133	-	1	486	76
LNC_001758	XLOC_020065	antisense_lncRNA	lncRNA	chr06	14204717	14205423	-	2	619	93
LNC_001750	XLOC_019823	antisense_lncRNA	lncRNA	chr06	10597563	10598949	-	3	893	93
LNC_001752	XLOC_019847	antisense_lncRNA	lncRNA	chr06	10854283	10855383	-	1	1101	147
LNC_001757	XLOC_019990	antisense_lncRNA	lncRNA	chr06	12764473	12765190	-	2	629	154
LNC_000378	XLOC_004680	antisense_lncRNA	lncRNA	chr02	21945471	21946771	-	2	1228	94
LNC_000371	XLOC_004541	antisense_lncRNA	lncRNA	chr02	20376033	20378768	-	2	2552	116
LNC_000372	XLOC_004541	antisense_lncRNA	lncRNA	chr02	20376033	20378776	-	3	1848	116
LNC_000373	XLOC_004541	antisense_lncRNA	lncRNA	chr02	20376033	20378777	-	2	2601	116
LNC_000374	XLOC_004542	antisense_lncRNA	lncRNA	chr02	20379261	20381161	-	3	1041	115
LNC_000377	XLOC_004638	antisense_lncRNA	lncRNA	chr02	21644998	21646608	-	1	1611	221
LNC_003244	XLOC_037690	lincRNA	lncRNA	chr11	27038608	27039170	-	1	563	70
LNC_005144	XLOC_043180	lincRNA	lncRNA	mito7	9802	11110	-	1	1309	92
LNC_003174	XLOC_036987	lincRNA	lncRNA	chr11	11172582	11172805	-	1	224	43
LNC_003173	XLOC_036986	lincRNA	lncRNA	chr11	11170945	11171394	-	1	450	149
LNC_003172	XLOC_036978	lincRNA	lncRNA	chr11	10527110	10527351	-	1	242	80
LNC_000216	XLOC_002499	lincRNA	lncRNA	chr01	22854067	22857180	-	2	1055	62
LNC_000215	XLOC_002484	lincRNA	lncRNA	chr01	22065721	22065981	-	1	261	78
LNC_000213	XLOC_002460	lincRNA	lncRNA	chr01	21028736	21029514	-	1	779	54
LNC_000212	XLOC_002442	lincRNA	lncRNA	chr01	20459115	20459321	-	1	207	49
LNC_000211	XLOC_002440	lincRNA	lncRNA	chr01	20377755	20378663	-	2	786	118
LNC_000210	XLOC_002440	lincRNA	lncRNA	chr01	20375920	20378663	-	2	744	117
LNC_001346	XLOC_015669	lincRNA	lncRNA	chr05	7369938	7371599	-	1	1662	106
LNC_001347	XLOC_015670	lincRNA	lncRNA	chr05	7379749	7380593	-	1	845	106
LNC_001344	XLOC_015611	lincRNA	lncRNA	chr05	6667377	6669368	-	2	1914	174
LNC_001345	XLOC_015635	lincRNA	lncRNA	chr05	6945148	6945588	-	1	441	80
LNC_001342	XLOC_015578	lincRNA	lncRNA	chr05	6161943	6162298	-	1	356	65
LNC_001343	XLOC_015611	lincRNA	lncRNA	chr05	6667377	6669061	-	2	1597	233
LNC_000219	XLOC_002560	lincRNA	lncRNA	chr01	26616041	26616468	-	1	428	64
LNC_000218	XLOC_002555	lincRNA	lncRNA	chr01	26334291	26334643	-	1	353	117
LNC_004277	XLOC_040977	lincRNA	lncRNA	mito2	53820	54228	-	1	409	59
LNC_004276	XLOC_040976	lincRNA	lncRNA	mito2	45801	46668	-	1	868	92
LNC_004271	XLOC_040964	lincRNA	lncRNA	mito2	8092	8567	-	1	476	73
LNC_004273	XLOC_040966	lincRNA	lncRNA	mito2	11553	11966	-	1	414	75
LNC_004272	XLOC_040965	lincRNA	lncRNA	mito2	9341	10825	-	1	1485	93
LNC_004146	XLOC_040610	lincRNA	lncRNA	mito11	115808	122731	-	3	6736	143
LNC_005146	XLOC_043185	lincRNA	lncRNA	mito7	18635	19167	-	1	533	64
LNC_004713	XLOC_042065	lincRNA	lncRNA	mito3	1926518	1927315	-	1	798	109
LNC_004855	XLOC_042403	lincRNA	lncRNA	mito4	481908	482773	-	1	866	70
LNC_004110	XLOC_040505	lincRNA	lncRNA	mito10	638720	640961	-	1	2242	142
LNC_004111	XLOC_040506	lincRNA	lncRNA	mito10	644123	645837	-	1	1715	99
LNC_004114	XLOC_040518	lincRNA	lncRNA	mito10	676348	676830	-	1	483	50
LNC_004115	XLOC_040524	lincRNA	lncRNA	mito10	695701	696137	-	1	437	72
LNC_003618	XLOC_039085	lincRNA	lncRNA	chrUn_random	14292984	14293854	-	1	871	81
LNC_003619	XLOC_039087	lincRNA	lncRNA	chrUn_random	14296532	14296921	-	1	390	63
LNC_004988	XLOC_042770	lincRNA	lncRNA	mito5	431007	434261	-	1	3255	121
LNC_001290	XLOC_015168	lincRNA	lncRNA	chr05	626172	628347	-	2	2090	113
LNC_001291	XLOC_015182	lincRNA	lncRNA	chr05	802804	803222	-	1	419	88
LNC_005064	XLOC_042972	lincRNA	lncRNA	mito6	126704	130904	-	1	4201	169
LNC_005208	XLOC_043344	lincRNA	lncRNA	mito8	20125	20970	-	1	846	136
LNC_001348	XLOC_015682	lincRNA	lncRNA	chr05	7542423	7542750	-	1	328	69
LNC_001349	XLOC_015687	lincRNA	lncRNA	chr05	7608361	7608654	-	1	294	97
LNC_003629	XLOC_039118	lincRNA	lncRNA	chrUn_random	14389292	14390788	-	1	1497	86
LNC_003927	XLOC_039985	lincRNA	lncRNA	mito1	189065	189909	-	1	845	117
LNC_005237	XLOC_043470	lincRNA	lncRNA	mito8	354811	356305	-	1	1495	104
LNC_003908	XLOC_039935	lincRNA	lncRNA	mito1	42510	42839	-	1	330	60
LNC_004064	XLOC_040390	lincRNA	lncRNA	mito10	69081	69496	-	1	416	64
LNC_004065	XLOC_040391	lincRNA	lncRNA	mito10	70252	70997	-	1	746	73
LNC_003614	XLOC_039047	lincRNA	lncRNA	chrUn_random	13166655	13167196	-	1	542	59
LNC_003729	XLOC_039444	lincRNA	lncRNA	chrUn_random	33558757	33560819	-	1	2063	79
LNC_004060	XLOC_040382	lincRNA	lncRNA	mito10	53389	53769	-	1	381	59
LNC_004061	XLOC_040384	lincRNA	lncRNA	mito10	55591	56276	-	1	686	79
LNC_004062	XLOC_040385	lincRNA	lncRNA	mito10	56469	57031	-	1	563	88
LNC_004063	XLOC_040386	lincRNA	lncRNA	mito10	57605	58168	-	1	564	105
LNC_003723	XLOC_039418	lincRNA	lncRNA	chrUn_random	33278952	33279806	-	1	855	79
LNC_003720	XLOC_039410	lincRNA	lncRNA	chrUn_random	33265277	33266047	-	1	771	93
LNC_003721	XLOC_039412	lincRNA	lncRNA	chrUn_random	33273643	33274121	-	1	479	59
LNC_003727	XLOC_039430	lincRNA	lncRNA	chrUn_random	33521741	33522452	-	1	712	56
LNC_003724	XLOC_039422	lincRNA	lncRNA	chrUn_random	33379502	33386762	-	2	5280	80
LNC_003725	XLOC_039427	lincRNA	lncRNA	chrUn_random	33515781	33516288	-	1	508	51
LNC_001340	XLOC_015536	lincRNA	lncRNA	chr05	5609769	5613783	-	2	3526	89
LNC_005097	XLOC_043054	lincRNA	lncRNA	mito6	387849	388458	-	1	610	175
LNC_001341	XLOC_015537	lincRNA	lncRNA	chr05	5626747	5627291	-	1	545	79
LNC_005094	XLOC_043051	lincRNA	lncRNA	mito6	379623	380909	-	1	1287	75
LNC_000965	XLOC_011446	lincRNA	lncRNA	chr04	3144969	3146500	-	3	1322	149
LNC_000964	XLOC_011446	lincRNA	lncRNA	chr04	3144969	3146499	-	3	1278	119
LNC_000967	XLOC_011446	lincRNA	lncRNA	chr04	3144969	3146513	-	4	1000	140
LNC_000966	XLOC_011446	lincRNA	lncRNA	chr04	3144969	3146513	-	4	988	149
LNC_000961	XLOC_011446	lincRNA	lncRNA	chr04	3144969	3146301	-	3	829	153
LNC_000960	XLOC_011439	lincRNA	lncRNA	chr04	3065070	3066831	-	2	1673	106
LNC_000963	XLOC_011446	lincRNA	lncRNA	chr04	3144969	3146452	-	3	1087	228
LNC_000962	XLOC_011446	lincRNA	lncRNA	chr04	3144969	3146452	-	2	1405	229
LNC_000969	XLOC_011456	lincRNA	lncRNA	chr04	3301858	3304783	-	3	1245	141
LNC_000968	XLOC_011446	lincRNA	lncRNA	chr04	3144969	3146532	-	4	890	145
LNC_002059	XLOC_023250	lincRNA	lncRNA	chr07	7843247	7844374	-	4	773	82
LNC_002058	XLOC_023245	lincRNA	lncRNA	chr07	7768792	7771434	-	2	805	95
LNC_002732	XLOC_031105	lincRNA	lncRNA	chr09	34641448	34641873	-	2	327	67
LNC_004807	XLOC_042305	lincRNA	lncRNA	mito4	51928	54113	-	1	2186	89
LNC_001728	XLOC_019483	lincRNA	lncRNA	chr06	6573412	6576900	-	3	662	91
LNC_001729	XLOC_019483	lincRNA	lncRNA	chr06	6573412	6576925	-	4	767	91
LNC_005071	XLOC_042991	lincRNA	lncRNA	mito6	199931	202985	-	1	3055	111
LNC_004275	XLOC_040975	lincRNA	lncRNA	mito2	39786	40309	-	1	524	70
LNC_002733	XLOC_031109	lincRNA	lncRNA	chr09	34672159	34672670	-	1	512	170
LNC_004975	XLOC_042733	lincRNA	lncRNA	mito5	344915	345313	-	1	399	69
LNC_001432	XLOC_016770	lincRNA	lncRNA	chr05	40438243	40439509	-	3	1030	134
LNC_004972	XLOC_042725	lincRNA	lncRNA	mito5	324348	324852	-	1	505	46
LNC_001720	XLOC_019443	lincRNA	lncRNA	chr06	6123579	6123851	-	1	273	64
LNC_004328	XLOC_041097	lincRNA	lncRNA	mito2	417677	418570	-	1	894	88
LNC_001721	XLOC_019444	lincRNA	lncRNA	chr06	6125003	6128357	-	2	1354	90
LNC_004869	XLOC_042436	lincRNA	lncRNA	mito4	568269	569183	-	1	915	93
LNC_003628	XLOC_039116	lincRNA	lncRNA	chrUn_random	14385061	14387783	-	1	2723	154
LNC_003595	XLOC_038996	lincRNA	lncRNA	chrUn_random	8785356	8785688	-	1	333	38
LNC_003594	XLOC_038995	lincRNA	lncRNA	chrUn_random	8781702	8782695	-	1	994	113
LNC_003596	XLOC_039000	lincRNA	lncRNA	chrUn_random	8792324	8793303	-	1	980	101
LNC_003591	XLOC_038989	lincRNA	lncRNA	chrUn_random	8760659	8761046	-	1	388	37
LNC_003590	XLOC_038988	lincRNA	lncRNA	chrUn_random	8758237	8758938	-	1	702	86
LNC_003593	XLOC_038992	lincRNA	lncRNA	chrUn_random	8768618	8769163	-	1	546	61
LNC_003592	XLOC_038990	lincRNA	lncRNA	chrUn_random	8761159	8761632	-	1	474	65
LNC_004644	XLOC_041868	lincRNA	lncRNA	mito3	1256096	1256884	-	1	789	81
LNC_004645	XLOC_041869	lincRNA	lncRNA	mito3	1259996	1260703	-	1	708	82
LNC_004646	XLOC_041870	lincRNA	lncRNA	mito3	1262487	1263131	-	1	645	87
LNC_004647	XLOC_041873	lincRNA	lncRNA	mito3	1271914	1272209	-	1	296	48
LNC_003599	XLOC_039003	lincRNA	lncRNA	chrUn_random	8795258	8796914	-	1	1657	110
LNC_003598	XLOC_039002	lincRNA	lncRNA	chrUn_random	8794508	8794709	-	1	202	67
LNC_004642	XLOC_041863	lincRNA	lncRNA	mito3	882889	884434	-	1	1546	133
LNC_004643	XLOC_041865	lincRNA	lncRNA	mito3	984329	984572	-	1	244	74
LNC_005078	XLOC_043009	lincRNA	lncRNA	mito6	236229	237022	-	1	794	80
LNC_003049	XLOC_034901	lincRNA	lncRNA	chr10	35680887	35682435	-	1	1549	135
LNC_003048	XLOC_034876	lincRNA	lncRNA	chr10	35438113	35438724	-	3	370	114
LNC_003047	XLOC_034876	lincRNA	lncRNA	chr10	35435518	35438724	-	4	763	142
LNC_003046	XLOC_034876	lincRNA	lncRNA	chr10	35435518	35438724	-	3	680	155
LNC_003045	XLOC_034870	lincRNA	lncRNA	chr10	35382446	35383565	-	2	1037	108
LNC_003044	XLOC_034823	lincRNA	lncRNA	chr10	34892440	34893983	-	3	968	135
LNC_003043	XLOC_034819	lincRNA	lncRNA	chr10	34866326	34866619	-	1	294	91
LNC_003042	XLOC_034802	lincRNA	lncRNA	chr10	34713093	34713473	-	2	275	47
LNC_003041	XLOC_034800	lincRNA	lncRNA	chr10	34685543	34685922	-	1	380	54
LNC_003040	XLOC_034799	lincRNA	lncRNA	chr10	34682134	34684403	-	3	1364	108
LNC_005079	XLOC_043011	lincRNA	lncRNA	mito6	249762	251263	-	1	1502	170
LNC_002001	XLOC_022801	lincRNA	lncRNA	chr07	1102728	1105013	-	4	1902	172
LNC_004274	XLOC_040974	lincRNA	lncRNA	mito2	38776	39055	-	1	280	35
LNC_000741	XLOC_008549	lincRNA	lncRNA	chr03	28875505	28877331	-	2	1634	157
LNC_000740	XLOC_008549	lincRNA	lncRNA	chr03	28875505	28877261	-	2	1493	147
LNC_000743	XLOC_008551	lincRNA	lncRNA	chr03	28898006	28902435	-	4	1057	119
LNC_000742	XLOC_008551	lincRNA	lncRNA	chr03	28898006	28900062	-	4	997	119
LNC_000745	XLOC_008551	lincRNA	lncRNA	chr03	28898006	28902526	-	4	1042	119
LNC_000744	XLOC_008551	lincRNA	lncRNA	chr03	28898006	28902523	-	5	1143	119
LNC_000747	XLOC_008551	lincRNA	lncRNA	chr03	28898006	28902538	-	4	1049	119
LNC_000746	XLOC_008551	lincRNA	lncRNA	chr03	28898006	28902527	-	5	1126	119
LNC_000749	XLOC_008559	lincRNA	lncRNA	chr03	29012275	29014437	-	2	944	113
LNC_000748	XLOC_008551	lincRNA	lncRNA	chr03	28898921	28902527	-	2	1054	97
LNC_004323	XLOC_041080	lincRNA	lncRNA	mito2	366726	369306	-	1	2581	130
LNC_003139	XLOC_036400	lincRNA	lncRNA	chr11	116746	118588	-	2	1415	108
LNC_004341	XLOC_041156	lincRNA	lncRNA	mito2	581265	581878	-	1	614	53
LNC_004322	XLOC_041077	lincRNA	lncRNA	mito2	359910	360719	-	1	810	80
LNC_003612	XLOC_039031	lincRNA	lncRNA	chrUn_random	10312731	10313181	-	1	451	59
LNC_005213	XLOC_043361	lincRNA	lncRNA	mito8	55598	56028	-	1	431	88
LNC_002429	XLOC_027962	lincRNA	lncRNA	chr08	43257370	43258477	-	1	1108	130
LNC_002426	XLOC_027840	lincRNA	lncRNA	chr08	41603334	41603748	-	1	415	119
LNC_002427	XLOC_027895	lincRNA	lncRNA	chr08	42380245	42381302	-	3	861	146
LNC_002424	XLOC_027822	lincRNA	lncRNA	chr08	41423109	41423458	-	1	350	116
LNC_002422	XLOC_027807	lincRNA	lncRNA	chr08	41160367	41161549	-	2	802	91
LNC_002423	XLOC_027816	lincRNA	lncRNA	chr08	41277418	41277896	-	1	479	55
LNC_002420	XLOC_027760	lincRNA	lncRNA	chr08	40646488	40650902	-	2	4226	147
LNC_002421	XLOC_027771	lincRNA	lncRNA	chr08	40749856	40750203	-	1	348	68
LNC_001768	XLOC_020150	lincRNA	lncRNA	chr06	16081592	16085771	-	5	2049	112
LNC_001769	XLOC_020165	lincRNA	lncRNA	chr06	16841407	16841650	-	1	244	35
LNC_003902	XLOC_039919	lincRNA	lncRNA	mito1	3146	5039	-	1	1894	99
LNC_001764	XLOC_020124	lincRNA	lncRNA	chr06	15325058	15325832	-	1	775	156
LNC_001765	XLOC_020131	lincRNA	lncRNA	chr06	15509932	15513982	-	2	492	158
LNC_001766	XLOC_020133	lincRNA	lncRNA	chr06	15561904	15563612	-	3	1550	157
LNC_001767	XLOC_020133	lincRNA	lncRNA	chr06	15561904	15563612	-	3	1505	203
LNC_001760	XLOC_020078	lincRNA	lncRNA	chr06	14480242	14480532	-	1	291	85
LNC_001761	XLOC_020118	lincRNA	lncRNA	chr06	15246865	15248231	-	2	812	91
LNC_001762	XLOC_020121	lincRNA	lncRNA	chr06	15300094	15301456	-	2	1283	131
LNC_001763	XLOC_020121	lincRNA	lncRNA	chr06	15300094	15301466	-	2	1276	176
LNC_004113	XLOC_040510	lincRNA	lncRNA	mito10	655269	657687	-	1	2419	116
LNC_004838	XLOC_042353	lincRNA	lncRNA	mito4	308639	310570	-	2	811	77
LNC_003649	XLOC_039187	lincRNA	lncRNA	chrUn_random	18446027	18446477	-	1	451	150
LNC_004066	XLOC_040394	lincRNA	lncRNA	mito10	74333	75157	-	1	825	79
LNC_003758	XLOC_039545	lincRNA	lncRNA	chrUn_random	39978867	39982909	-	2	1131	118
LNC_004806	XLOC_042304	lincRNA	lncRNA	mito4	49686	50970	-	1	1285	100
LNC_004804	XLOC_042289	lincRNA	lncRNA	mito4	7960	8250	-	1	291	70
LNC_004805	XLOC_042298	lincRNA	lncRNA	mito4	29094	29299	-	1	206	54
LNC_000369	XLOC_004393	lincRNA	lncRNA	chr02	18518528	18520200	-	2	969	182
LNC_000368	XLOC_004393	lincRNA	lncRNA	chr02	18518161	18521204	-	2	2424	208
LNC_000367	XLOC_004345	lincRNA	lncRNA	chr02	17996103	17998372	-	2	2177	135
LNC_000366	XLOC_004338	lincRNA	lncRNA	chr02	17870194	17874452	-	2	4159	144
LNC_000365	XLOC_004338	lincRNA	lncRNA	chr02	17865997	17874452	-	4	2110	144
LNC_002730	XLOC_031084	lincRNA	lncRNA	chr09	34404105	34404769	-	2	567	57
LNC_002731	XLOC_031088	lincRNA	lncRNA	chr09	34429606	34442204	-	3	777	102
LNC_002736	XLOC_031116	lincRNA	lncRNA	chr09	34733623	34736166	-	3	1170	114
LNC_002737	XLOC_031116	lincRNA	lncRNA	chr09	34733623	34736173	-	4	1257	114
LNC_002734	XLOC_031110	lincRNA	lncRNA	chr09	34675481	34675924	-	1	444	148
LNC_002735	XLOC_031114	lincRNA	lncRNA	chr09	34714987	34716201	-	3	392	78
LNC_004970	XLOC_042720	lincRNA	lncRNA	mito5	79198	93045	-	1	13848	107
LNC_004878	XLOC_042451	lincRNA	lncRNA	mito4	601558	605058	-	2	2708	94
LNC_004620	XLOC_041827	lincRNA	lncRNA	mito3	720743	722632	-	1	1890	83
LNC_003617	XLOC_039064	lincRNA	lncRNA	chrUn_random	14228503	14229162	-	1	660	72
LNC_002079	XLOC_023567	lincRNA	lncRNA	chr07	12739730	12740664	-	1	935	120
LNC_004621	XLOC_041829	lincRNA	lncRNA	mito3	730288	730587	-	1	300	83
LNC_003911	XLOC_039944	lincRNA	lncRNA	mito1	66228	66873	-	1	646	63
LNC_003910	XLOC_039940	lincRNA	lncRNA	mito1	54965	56761	-	1	1797	82
LNC_003913	XLOC_039948	lincRNA	lncRNA	mito1	78017	79083	-	1	1067	84
LNC_001359	XLOC_015918	lincRNA	lncRNA	chr05	11289882	11290134	-	1	253	49
LNC_001358	XLOC_015914	lincRNA	lncRNA	chr05	11200071	11202970	-	2	2793	155
LNC_003917	XLOC_039964	lincRNA	lncRNA	mito1	132508	132893	-	1	386	86
LNC_003916	XLOC_039959	lincRNA	lncRNA	mito1	120559	121529	-	1	971	84
LNC_001357	XLOC_015899	lincRNA	lncRNA	chr05	10759479	10762920	-	2	759	75
LNC_001351	XLOC_015825	lincRNA	lncRNA	chr05	9687382	9688199	-	2	752	150
LNC_001350	XLOC_015719	lincRNA	lncRNA	chr05	8079999	8080344	-	1	346	95
LNC_001353	XLOC_015837	lincRNA	lncRNA	chr05	9783744	9784166	-	1	423	110
LNC_004628	XLOC_041840	lincRNA	lncRNA	mito3	769446	771539	-	1	2094	77
LNC_004629	XLOC_041842	lincRNA	lncRNA	mito3	775175	778810	-	1	3636	104
LNC_003907	XLOC_039932	lincRNA	lncRNA	mito1	37618	37836	-	1	219	73
LNC_001821	XLOC_020811	lincRNA	lncRNA	chr06	34331622	34334453	-	2	2728	148
LNC_004074	XLOC_040414	lincRNA	lncRNA	mito10	121794	122734	-	1	941	66
LNC_001820	XLOC_020811	lincRNA	lncRNA	chr06	34331622	34334453	-	3	668	151
LNC_005087	XLOC_043033	lincRNA	lncRNA	mito6	330065	330396	-	1	332	85
LNC_004107	XLOC_040499	lincRNA	lncRNA	mito10	618360	624072	-	1	5713	310
LNC_004106	XLOC_040491	lincRNA	lncRNA	mito10	370405	370685	-	1	281	46
LNC_004105	XLOC_040488	lincRNA	lncRNA	mito10	362346	362992	-	1	647	65
LNC_004104	XLOC_040487	lincRNA	lncRNA	mito10	355026	355285	-	1	260	40
LNC_004103	XLOC_040482	lincRNA	lncRNA	mito10	329896	330316	-	1	421	87
LNC_000178	XLOC_002061	lincRNA	lncRNA	chr01	10325796	10328832	-	2	417	108
LNC_000179	XLOC_002061	lincRNA	lncRNA	chr01	10325796	10328984	-	2	3116	161
LNC_000176	XLOC_002028	lincRNA	lncRNA	chr01	9827850	9830224	-	3	1465	83
LNC_000177	XLOC_002061	lincRNA	lncRNA	chr01	10325796	10328832	-	2	402	103
LNC_000175	XLOC_002028	lincRNA	lncRNA	chr01	9827850	9828925	-	2	1004	112
LNC_000172	XLOC_001961	lincRNA	lncRNA	chr01	8822006	8824314	-	3	842	128
LNC_000171	XLOC_001953	lincRNA	lncRNA	chr01	8674600	8676601	-	2	1706	80
LNC_001997	XLOC_022781	lincRNA	lncRNA	chr07	803624	805880	-	3	930	94
LNC_001995	XLOC_022731	lincRNA	lncRNA	chr07	246581	247594	-	1	1014	166
LNC_005290	XLOC_043624	lincRNA	lncRNA	mito9	311617	312440	-	1	824	78
LNC_005291	XLOC_043625	lincRNA	lncRNA	mito9	318217	318670	-	1	454	96
LNC_005292	XLOC_043626	lincRNA	lncRNA	mito9	320331	321173	-	1	843	119
LNC_005293	XLOC_043627	lincRNA	lncRNA	mito9	321327	322117	-	1	791	94
LNC_003609	XLOC_039023	lincRNA	lncRNA	chrUn_random	9835494	9836080	-	1	587	59
LNC_003608	XLOC_039021	lincRNA	lncRNA	chrUn_random	9820352	9820689	-	1	338	57
LNC_001999	XLOC_022801	lincRNA	lncRNA	chr07	1102728	1104991	-	4	482	67
LNC_001998	XLOC_022801	lincRNA	lncRNA	chr07	1102728	1104980	-	3	382	62
LNC_002952	XLOC_033453	lincRNA	lncRNA	chr10	5427476	5427767	-	1	292	80
LNC_002953	XLOC_033455	lincRNA	lncRNA	chr10	5434692	5435023	-	1	332	70
LNC_001288	XLOC_015155	lincRNA	lncRNA	chr05	487614	490597	-	2	2895	95
LNC_002956	XLOC_033468	lincRNA	lncRNA	chr10	6496735	6504815	-	2	7776	165
LNC_002957	XLOC_033511	lincRNA	lncRNA	chr10	8793051	8793451	-	1	401	68
LNC_002954	XLOC_033468	lincRNA	lncRNA	chr10	6496735	6504776	-	2	2320	152
LNC_002955	XLOC_033468	lincRNA	lncRNA	chr10	6496735	6504779	-	2	2158	153
LNC_004599	XLOC_041781	lincRNA	lncRNA	mito3	475966	476434	-	1	469	60
LNC_004079	XLOC_040424	lincRNA	lncRNA	mito10	186583	186819	-	1	237	63
LNC_004078	XLOC_040423	lincRNA	lncRNA	mito10	183399	184004	-	1	606	68
LNC_003757	XLOC_039537	lincRNA	lncRNA	chrUn_random	39871103	39871395	-	1	293	85
LNC_004071	XLOC_040409	lincRNA	lncRNA	mito10	110773	111348	-	1	576	67
LNC_004070	XLOC_040408	lincRNA	lncRNA	mito10	108751	108997	-	1	247	65
LNC_004077	XLOC_040422	lincRNA	lncRNA	mito10	177973	182591	-	1	4619	159
LNC_004076	XLOC_040417	lincRNA	lncRNA	mito10	163515	163768	-	1	254	40
LNC_004075	XLOC_040416	lincRNA	lncRNA	mito10	162572	163208	-	1	637	98
LNC_003731	XLOC_039451	lincRNA	lncRNA	chrUn_random	34506167	34506992	-	1	826	71
LNC_003730	XLOC_039448	lincRNA	lncRNA	chrUn_random	34150226	34150480	-	1	255	43
LNC_003735	XLOC_039458	lincRNA	lncRNA	chrUn_random	34695221	34698642	-	1	3422	139
LNC_003734	XLOC_039457	lincRNA	lncRNA	chrUn_random	34694584	34694958	-	1	375	46
LNC_003737	XLOC_039465	lincRNA	lncRNA	chrUn_random	34712800	34715412	-	1	2613	101
LNC_003197	XLOC_037193	lincRNA	lncRNA	chr11	20325851	20327148	-	1	1298	200
LNC_003756	XLOC_039531	lincRNA	lncRNA	chrUn_random	39072376	39072788	-	1	413	137
LNC_003610	XLOC_039026	lincRNA	lncRNA	chrUn_random	9891336	9891546	-	1	211	64
LNC_005170	XLOC_043254	lincRNA	lncRNA	mito7	242202	242421	-	1	220	60
LNC_005174	XLOC_043258	lincRNA	lncRNA	mito7	248454	248903	-	1	450	78
LNC_001031	XLOC_012088	lincRNA	lncRNA	chr04	15178475	15179056	-	1	582	132
LNC_003909	XLOC_039938	lincRNA	lncRNA	mito1	48287	49648	-	1	1362	92
LNC_005171	XLOC_043255	lincRNA	lncRNA	mito7	242490	243079	-	1	590	69
LNC_004896	XLOC_042496	lincRNA	lncRNA	mito4	750199	750495	-	1	297	46
LNC_004068	XLOC_040404	lincRNA	lncRNA	mito10	99622	99844	-	1	223	43
LNC_005104	XLOC_043067	lincRNA	lncRNA	mito6	423645	424203	-	1	559	85
LNC_001427	XLOC_016745	lincRNA	lncRNA	chr05	40014080	40014879	-	1	800	253
LNC_001426	XLOC_016722	lincRNA	lncRNA	chr05	39810516	39812812	-	3	2075	162
LNC_001425	XLOC_016722	lincRNA	lncRNA	chr05	39810516	39812756	-	4	1737	148
LNC_001424	XLOC_016720	lincRNA	lncRNA	chr05	39805010	39807885	-	2	481	148
LNC_004069	XLOC_040407	lincRNA	lncRNA	mito10	108140	108427	-	1	288	56
LNC_005210	XLOC_043350	lincRNA	lncRNA	mito8	33725	34058	-	1	334	46
LNC_003705	XLOC_039383	lincRNA	lncRNA	chrUn_random	32643972	32651584	-	1	7613	105
LNC_003752	XLOC_039511	lincRNA	lncRNA	chrUn_random	37101552	37101835	-	1	284	94
LNC_000958	XLOC_011438	lincRNA	lncRNA	chr04	3056669	3060726	-	3	1138	91
LNC_000959	XLOC_011438	lincRNA	lncRNA	chr04	3056669	3060960	-	3	1372	91
LNC_004651	XLOC_041891	lincRNA	lncRNA	mito3	1341081	1341364	-	1	284	46
LNC_004650	XLOC_041890	lincRNA	lncRNA	mito3	1338674	1338928	-	1	255	59
LNC_004657	XLOC_041908	lincRNA	lncRNA	mito3	1380709	1381377	-	1	669	45
LNC_004656	XLOC_041906	lincRNA	lncRNA	mito3	1376178	1376917	-	1	740	69
LNC_004655	XLOC_041896	lincRNA	lncRNA	mito3	1357355	1358820	-	1	1466	94
LNC_004654	XLOC_041894	lincRNA	lncRNA	mito3	1348177	1348560	-	1	384	72
LNC_000951	XLOC_011423	lincRNA	lncRNA	chr04	2737015	2740090	-	3	1701	155
LNC_000952	XLOC_011423	lincRNA	lncRNA	chr04	2737015	2740106	-	3	1288	89
LNC_000953	XLOC_011433	lincRNA	lncRNA	chr04	3014051	3016575	-	2	2396	99
LNC_000954	XLOC_011437	lincRNA	lncRNA	chr04	3050622	3051036	-	1	415	61
LNC_000955	XLOC_011438	lincRNA	lncRNA	chr04	3055495	3062180	-	3	497	75
LNC_000956	XLOC_011438	lincRNA	lncRNA	chr04	3056669	3058983	-	2	853	91
LNC_000957	XLOC_011438	lincRNA	lncRNA	chr04	3056669	3059895	-	2	1768	91
LNC_005269	XLOC_043559	lincRNA	lncRNA	mito9	64495	66155	-	1	1661	82
LNC_003633	XLOC_039124	lincRNA	lncRNA	chrUn_random	14412306	14412561	-	1	256	49
LNC_003611	XLOC_039030	lincRNA	lncRNA	chrUn_random	10005450	10005691	-	1	242	56
LNC_003163	XLOC_036894	lincRNA	lncRNA	chr11	7676436	7676800	-	1	365	38
LNC_004330	XLOC_041108	lincRNA	lncRNA	mito2	444892	445480	-	1	589	72
LNC_005268	XLOC_043558	lincRNA	lncRNA	mito9	60912	61524	-	1	613	92
LNC_002088	XLOC_023624	lincRNA	lncRNA	chr07	16149690	16150518	-	2	519	163
LNC_002089	XLOC_023624	lincRNA	lncRNA	chr07	16149690	16150537	-	2	703	170
LNC_002084	XLOC_023594	lincRNA	lncRNA	chr07	14078929	14079375	-	1	447	81
LNC_002086	XLOC_023611	lincRNA	lncRNA	chr07	15601313	15601968	-	1	656	90
LNC_002087	XLOC_023618	lincRNA	lncRNA	chr07	15931283	15932355	-	2	920	74
LNC_002080	XLOC_023577	lincRNA	lncRNA	chr07	13074425	13075710	-	3	1082	172
LNC_002081	XLOC_023577	lincRNA	lncRNA	chr07	13074425	13075710	-	3	1057	169
LNC_002082	XLOC_023585	lincRNA	lncRNA	chr07	13369675	13369982	-	1	308	53
LNC_002083	XLOC_023589	lincRNA	lncRNA	chr07	13771331	13771716	-	1	386	67
LNC_004331	XLOC_041114	lincRNA	lncRNA	mito2	457073	457342	-	1	270	73
LNC_003956	XLOC_040071	lincRNA	lncRNA	mito1	469263	469828	-	1	566	55
LNC_003728	XLOC_039437	lincRNA	lncRNA	chrUn_random	33534155	33534473	-	1	319	70
LNC_000774	XLOC_008864	lincRNA	lncRNA	chr03	33379332	33380596	-	1	1265	97
LNC_000775	XLOC_008870	lincRNA	lncRNA	chr03	33463659	33465813	-	3	1079	94
LNC_000776	XLOC_008870	lincRNA	lncRNA	chr03	33464175	33465835	-	2	1573	94
LNC_000777	XLOC_008880	lincRNA	lncRNA	chr03	33561673	33562025	-	1	353	78
LNC_000770	XLOC_008794	lincRNA	lncRNA	chr03	32272532	32274628	-	2	702	124
LNC_000771	XLOC_008794	lincRNA	lncRNA	chr03	32273038	32274626	-	2	346	97
LNC_000772	XLOC_008828	lincRNA	lncRNA	chr03	32971343	32972178	-	1	836	103
LNC_000773	XLOC_008840	lincRNA	lncRNA	chr03	33136365	33136591	-	1	227	46
LNC_000778	XLOC_008893	lincRNA	lncRNA	chr03	33702926	33705129	-	2	1638	117
LNC_000779	XLOC_008893	lincRNA	lncRNA	chr03	33702926	33706518	-	3	1551	129
LNC_003816	XLOC_039705	lincRNA	lncRNA	chrUn_random	46601297	46601522	-	1	226	63
LNC_003146	XLOC_036564	lincRNA	lncRNA	chr11	2587133	2589180	-	3	1667	165
LNC_003147	XLOC_036564	lincRNA	lncRNA	chr11	2587133	2589180	-	2	1985	168
LNC_003145	XLOC_036564	lincRNA	lncRNA	chr11	2587133	2589180	-	2	1976	165
LNC_003142	XLOC_036467	lincRNA	lncRNA	chr11	1149987	1152614	-	3	2465	94
LNC_003143	XLOC_036467	lincRNA	lncRNA	chr11	1149987	1152623	-	3	2204	94
LNC_003141	XLOC_036467	lincRNA	lncRNA	chr11	1149987	1152343	-	2	2271	94
LNC_003810	XLOC_039687	lincRNA	lncRNA	chrUn_random	46106092	46106298	-	1	207	42
LNC_004535	XLOC_041635	lincRNA	lncRNA	mito3	39106	39544	-	1	439	59
LNC_004562	XLOC_041701	lincRNA	lncRNA	mito3	249020	249501	-	1	482	60
LNC_003148	XLOC_036597	lincRNA	lncRNA	chr11	3219982	3221412	-	2	1190	64
LNC_003149	XLOC_036635	lincRNA	lncRNA	chr11	3653293	3654468	-	3	992	116
LNC_003812	XLOC_039691	lincRNA	lncRNA	chrUn_random	46183184	46183397	-	1	214	70
LNC_004327	XLOC_041096	lincRNA	lncRNA	mito2	416772	417508	-	1	737	144
LNC_002439	XLOC_028039	lincRNA	lncRNA	chr08	44344812	44346248	-	2	1077	182
LNC_002438	XLOC_028018	lincRNA	lncRNA	chr08	44018137	44019018	-	2	775	106
LNC_004334	XLOC_041128	lincRNA	lncRNA	mito2	503782	504378	-	1	597	103
LNC_004326	XLOC_041095	lincRNA	lncRNA	mito2	416251	416704	-	1	454	101
LNC_002435	XLOC_028018	lincRNA	lncRNA	chr08	44015806	44019119	-	3	2421	106
LNC_002434	XLOC_028018	lincRNA	lncRNA	chr08	44015806	44019044	-	3	1619	106
LNC_002437	XLOC_028018	lincRNA	lncRNA	chr08	44017649	44019018	-	3	863	106
LNC_002436	XLOC_028018	lincRNA	lncRNA	chr08	44015806	44019153	-	3	2453	106
LNC_002433	XLOC_028016	lincRNA	lncRNA	chr08	43983196	43985458	-	3	2104	114
LNC_001773	XLOC_020179	lincRNA	lncRNA	chr06	17399065	17399303	-	1	239	76
LNC_001772	XLOC_020172	lincRNA	lncRNA	chr06	17087603	17088306	-	1	704	86
LNC_001771	XLOC_020171	lincRNA	lncRNA	chr06	17080634	17080948	-	1	315	40
LNC_001777	XLOC_020209	lincRNA	lncRNA	chr06	18653319	18653763	-	1	445	147
LNC_001776	XLOC_020201	lincRNA	lncRNA	chr06	18290176	18290443	-	1	268	85
LNC_001775	XLOC_020195	lincRNA	lncRNA	chr06	18236766	18240491	-	2	3641	83
LNC_001774	XLOC_020183	lincRNA	lncRNA	chr06	17569748	17570218	-	1	471	79
LNC_004288	XLOC_040999	lincRNA	lncRNA	mito2	124812	127661	-	1	2850	98
LNC_001779	XLOC_020233	lincRNA	lncRNA	chr06	19719955	19720242	-	1	288	55
LNC_001778	XLOC_020231	lincRNA	lncRNA	chr06	19613216	19613552	-	1	337	68
LNC_003626	XLOC_039113	lincRNA	lncRNA	chrUn_random	14376696	14378516	-	1	1821	91
LNC_004289	XLOC_041000	lincRNA	lncRNA	mito2	128777	129163	-	1	387	81
LNC_004335	XLOC_041136	lincRNA	lncRNA	mito2	522385	523186	-	1	802	75
LNC_004857	XLOC_042406	lincRNA	lncRNA	mito4	488842	490459	-	1	1618	95
LNC_004856	XLOC_042405	lincRNA	lncRNA	mito4	486283	488735	-	2	2378	87
LNC_004648	XLOC_041874	lincRNA	lncRNA	mito3	1277397	1277658	-	1	262	80
LNC_000396	XLOC_004818	lincRNA	lncRNA	chr02	23561872	23564444	-	2	1186	96
LNC_000397	XLOC_004818	lincRNA	lncRNA	chr02	23561872	23564577	-	2	1356	96
LNC_000398	XLOC_004823	lincRNA	lncRNA	chr02	23648073	23648305	-	1	233	75
LNC_004819	XLOC_042327	lincRNA	lncRNA	mito4	130346	131111	-	1	766	73
LNC_004818	XLOC_042326	lincRNA	lncRNA	mito4	128064	128410	-	1	347	57
LNC_002721	XLOC_030991	lincRNA	lncRNA	chr09	31202347	31202559	-	1	213	48
LNC_002720	XLOC_030964	lincRNA	lncRNA	chr09	29157064	29157282	-	1	219	72
LNC_002723	XLOC_031037	lincRNA	lncRNA	chr09	33683076	33684755	-	2	1525	326
LNC_002722	XLOC_031006	lincRNA	lncRNA	chr09	31923776	31924354	-	1	579	101
LNC_002727	XLOC_031053	lincRNA	lncRNA	chr09	33897963	33898345	-	1	383	86
LNC_002726	XLOC_031046	lincRNA	lncRNA	chr09	33782192	33782912	-	2	609	127
LNC_003905	XLOC_039926	lincRNA	lncRNA	mito1	22029	22480	-	1	452	70
LNC_004186	XLOC_040701	lincRNA	lncRNA	mito12	40536	41301	-	1	766	103
LNC_004839	XLOC_042354	lincRNA	lncRNA	mito4	318767	319250	-	1	484	50
LNC_002057	XLOC_023245	lincRNA	lncRNA	chr07	7768792	7771395	-	3	820	95
LNC_002056	XLOC_023221	lincRNA	lncRNA	chr07	7483398	7485588	-	4	1820	133
LNC_002055	XLOC_023211	lincRNA	lncRNA	chr07	7311673	7311945	-	1	273	84
LNC_005160	XLOC_043226	lincRNA	lncRNA	mito7	147772	148455	-	1	684	88
LNC_001360	XLOC_015953	lincRNA	lncRNA	chr05	12302369	12302740	-	1	372	123
LNC_001361	XLOC_015954	lincRNA	lncRNA	chr05	12431148	12431844	-	2	604	68
LNC_001362	XLOC_015954	lincRNA	lncRNA	chr05	12431148	12431846	-	2	592	68
LNC_001363	XLOC_015957	lincRNA	lncRNA	chr05	12787768	12787998	-	1	231	74
LNC_001364	XLOC_015960	lincRNA	lncRNA	chr05	13228617	13228840	-	1	224	62
LNC_001365	XLOC_015964	lincRNA	lncRNA	chr05	14671503	14671730	-	1	228	33
LNC_001366	XLOC_015977	lincRNA	lncRNA	chr05	15289598	15289852	-	1	255	84
LNC_001367	XLOC_016008	lincRNA	lncRNA	chr05	16867492	16867726	-	1	235	77
LNC_001368	XLOC_016019	lincRNA	lncRNA	chr05	17693074	17693865	-	1	792	113
LNC_001369	XLOC_016020	lincRNA	lncRNA	chr05	17695030	17695237	-	1	208	40
LNC_002052	XLOC_023187	lincRNA	lncRNA	chr07	6906175	6909916	-	2	3646	104
LNC_003704	XLOC_039382	lincRNA	lncRNA	chrUn_random	32632827	32633220	-	1	394	97
LNC_004837	XLOC_042352	lincRNA	lncRNA	mito4	276671	276930	-	1	260	58
LNC_003638	XLOC_039129	lincRNA	lncRNA	chrUn_random	14423107	14423318	-	1	212	49
LNC_003639	XLOC_039130	lincRNA	lncRNA	chrUn_random	14426955	14428660	-	1	1706	76
LNC_000169	XLOC_001950	lincRNA	lncRNA	chr01	8653829	8654127	-	1	299	94
LNC_000161	XLOC_001904	lincRNA	lncRNA	chr01	8075959	8076381	-	1	423	88
LNC_000160	XLOC_001893	lincRNA	lncRNA	chr01	7959066	7961391	-	2	1891	133
LNC_004649	XLOC_041886	lincRNA	lncRNA	mito3	1326312	1326791	-	1	480	84
LNC_005102	XLOC_043063	lincRNA	lncRNA	mito6	411117	412344	-	1	1228	124
LNC_005289	XLOC_043623	lincRNA	lncRNA	mito9	309416	309902	-	1	487	63
LNC_005288	XLOC_043622	lincRNA	lncRNA	mito9	304737	305884	-	1	1148	56
LNC_005287	XLOC_043619	lincRNA	lncRNA	mito9	274073	278064	-	1	3992	197
LNC_005286	XLOC_043616	lincRNA	lncRNA	mito9	268809	269204	-	1	396	47
LNC_005285	XLOC_043611	lincRNA	lncRNA	mito9	250415	258492	-	2	7968	143
LNC_005284	XLOC_043599	lincRNA	lncRNA	mito9	203560	204032	-	1	473	83
LNC_005283	XLOC_043598	lincRNA	lncRNA	mito9	198816	201673	-	1	2858	121
LNC_005282	XLOC_043590	lincRNA	lncRNA	mito9	176338	176981	-	1	644	75
LNC_005281	XLOC_043589	lincRNA	lncRNA	mito9	174868	175385	-	1	518	58
LNC_005280	XLOC_043588	lincRNA	lncRNA	mito9	171760	172659	-	1	900	75
LNC_002949	XLOC_033409	lincRNA	lncRNA	chr10	4401997	4402510	-	1	514	171
LNC_002948	XLOC_033408	lincRNA	lncRNA	chr10	4398818	4399214	-	1	397	113
LNC_002945	XLOC_033330	lincRNA	lncRNA	chr10	1031238	1031485	-	1	248	69
LNC_002944	XLOC_033329	lincRNA	lncRNA	chr10	1030027	1030431	-	1	405	135
LNC_002947	XLOC_033349	lincRNA	lncRNA	chr10	1597149	1597361	-	1	213	71
LNC_003706	XLOC_039384	lincRNA	lncRNA	chrUn_random	32651973	32654087	-	1	2115	83
LNC_003707	XLOC_039385	lincRNA	lncRNA	chrUn_random	32708366	32708631	-	1	266	60
LNC_003700	XLOC_039375	lincRNA	lncRNA	chrUn_random	32605644	32606926	-	1	1283	96
LNC_003701	XLOC_039378	lincRNA	lncRNA	chrUn_random	32612421	32612749	-	1	329	63
LNC_003702	XLOC_039379	lincRNA	lncRNA	chrUn_random	32616217	32617186	-	1	970	99
LNC_003703	XLOC_039380	lincRNA	lncRNA	chrUn_random	32619723	32621214	-	1	1492	125
LNC_001388	XLOC_016227	lincRNA	lncRNA	chr05	30044473	30044702	-	1	230	52
LNC_001389	XLOC_016229	lincRNA	lncRNA	chr05	30172362	30173011	-	1	650	73
LNC_004833	XLOC_042348	lincRNA	lncRNA	mito4	260896	261116	-	1	221	61
LNC_001382	XLOC_016187	lincRNA	lncRNA	chr05	26467920	26468404	-	1	485	84
LNC_001383	XLOC_016190	lincRNA	lncRNA	chr05	26632405	26632796	-	1	392	115
LNC_001380	XLOC_016159	lincRNA	lncRNA	chr05	24644400	24644664	-	1	265	65
LNC_001381	XLOC_016183	lincRNA	lncRNA	chr05	26017632	26017907	-	1	276	91
LNC_001386	XLOC_016224	lincRNA	lncRNA	chr05	29783079	29783340	-	1	262	86
LNC_001387	XLOC_016226	lincRNA	lncRNA	chr05	30043449	30043760	-	1	312	47
LNC_001384	XLOC_016196	lincRNA	lncRNA	chr05	27665927	27667139	-	1	1213	116
LNC_001385	XLOC_016217	lincRNA	lncRNA	chr05	28995588	28995897	-	1	310	102
LNC_003187	XLOC_037165	lincRNA	lncRNA	chr11	19659938	19660330	-	1	393	86
LNC_003152	XLOC_036683	lincRNA	lncRNA	chr11	4240849	4241528	-	1	680	90
LNC_005166	XLOC_043242	lincRNA	lncRNA	mito7	200300	207653	-	1	7354	137
LNC_004712	XLOC_042061	lincRNA	lncRNA	mito3	1913345	1913742	-	1	398	87
LNC_003184	XLOC_037097	lincRNA	lncRNA	chr11	16869533	16872476	-	3	1361	89
LNC_004710	XLOC_042054	lincRNA	lncRNA	mito3	1897321	1898729	-	1	1409	74
LNC_004711	XLOC_042057	lincRNA	lncRNA	mito3	1902837	1903857	-	1	1021	90
LNC_004714	XLOC_042071	lincRNA	lncRNA	mito3	1959391	1962835	-	1	3445	112
LNC_005167	XLOC_043243	lincRNA	lncRNA	mito7	208229	210003	-	1	1775	114
LNC_005276	XLOC_043574	lincRNA	lncRNA	mito9	111551	112736	-	1	1186	145
LNC_003185	XLOC_037097	lincRNA	lncRNA	chr11	16869921	16872476	-	2	996	89
LNC_005277	XLOC_043575	lincRNA	lncRNA	mito9	115845	116077	-	1	233	58
LNC_003750	XLOC_039505	lincRNA	lncRNA	chrUn_random	36267276	36267835	-	1	560	88
LNC_004338	XLOC_041148	lincRNA	lncRNA	mito2	557691	558256	-	1	566	146
LNC_004626	XLOC_041838	lincRNA	lncRNA	mito3	765812	766518	-	1	707	110
LNC_004627	XLOC_041839	lincRNA	lncRNA	mito3	767186	768455	-	1	1270	137
LNC_004624	XLOC_041832	lincRNA	lncRNA	mito3	740453	740927	-	1	475	51
LNC_004625	XLOC_041836	lincRNA	lncRNA	mito3	757138	757573	-	1	436	73
LNC_004622	XLOC_041830	lincRNA	lncRNA	mito3	735934	736541	-	1	608	68
LNC_004623	XLOC_041831	lincRNA	lncRNA	mito3	738966	739364	-	1	399	80
LNC_000948	XLOC_011382	lincRNA	lncRNA	chr04	2195269	2196502	-	2	1123	90
LNC_000945	XLOC_011318	lincRNA	lncRNA	chr04	1448329	1449049	-	1	721	130
LNC_000944	XLOC_011311	lincRNA	lncRNA	chr04	1351768	1352133	-	1	366	118
LNC_000943	XLOC_011287	lincRNA	lncRNA	chr04	892889	893311	-	1	423	83
LNC_000942	XLOC_011251	lincRNA	lncRNA	chr04	240380	242029	-	2	1187	129
LNC_000941	XLOC_011251	lincRNA	lncRNA	chr04	240380	242029	-	2	1175	125
LNC_003759	XLOC_039545	lincRNA	lncRNA	chrUn_random	39978867	39982910	-	2	1151	112
LNC_004908	XLOC_042521	lincRNA	lncRNA	mito4	833633	835251	-	1	1619	109
LNC_003745	XLOC_039481	lincRNA	lncRNA	chrUn_random	35914819	35926466	-	2	7079	198
LNC_002093	XLOC_023647	lincRNA	lncRNA	chr07	17806318	17806657	-	1	340	84
LNC_002092	XLOC_023646	lincRNA	lncRNA	chr07	17805221	17805489	-	1	269	67
LNC_002091	XLOC_023634	lincRNA	lncRNA	chr07	17144323	17144620	-	1	298	51
LNC_002090	XLOC_023627	lincRNA	lncRNA	chr07	16383791	16384114	-	1	324	37
LNC_002097	XLOC_023660	lincRNA	lncRNA	chr07	20651778	20652069	-	1	292	67
LNC_002096	XLOC_023659	lincRNA	lncRNA	chr07	20649057	20649308	-	1	252	56
LNC_002095	XLOC_023657	lincRNA	lncRNA	chr07	20611510	20617419	-	2	625	132
LNC_002094	XLOC_023651	lincRNA	lncRNA	chr07	20240753	20241103	-	1	351	93
LNC_002099	XLOC_023671	lincRNA	lncRNA	chr07	21662274	21663117	-	1	844	143
LNC_002098	XLOC_023662	lincRNA	lncRNA	chr07	20899470	20899789	-	1	320	48
LNC_005163	XLOC_043236	lincRNA	lncRNA	mito7	174044	174718	-	1	675	81
LNC_004539	XLOC_041642	lincRNA	lncRNA	mito3	61528	61959	-	1	432	47
LNC_004532	XLOC_041621	lincRNA	lncRNA	mito3	4979	5456	-	1	478	89
LNC_004533	XLOC_041623	lincRNA	lncRNA	mito3	10368	12020	-	1	1653	75
LNC_003746	XLOC_039484	lincRNA	lncRNA	chrUn_random	35941953	35942382	-	1	430	142
LNC_004536	XLOC_041637	lincRNA	lncRNA	mito3	45213	45829	-	1	617	65
LNC_001430	XLOC_016767	lincRNA	lncRNA	chr05	40416179	40419464	-	4	1219	91
LNC_000769	XLOC_008794	lincRNA	lncRNA	chr03	32272293	32274626	-	3	400	119
LNC_000768	XLOC_008793	lincRNA	lncRNA	chr03	32270376	32270631	-	1	256	40
LNC_001431	XLOC_016767	lincRNA	lncRNA	chr05	40416179	40419464	-	4	2247	91
LNC_000763	XLOC_008680	lincRNA	lncRNA	chr03	30569394	30570752	-	3	1116	137
LNC_000762	XLOC_008680	lincRNA	lncRNA	chr03	30567350	30570752	-	6	1588	213
LNC_000761	XLOC_008680	lincRNA	lncRNA	chr03	30567350	30570752	-	6	1179	137
LNC_000760	XLOC_008680	lincRNA	lncRNA	chr03	30567350	30570192	-	5	891	155
LNC_000767	XLOC_008765	lincRNA	lncRNA	chr03	31843209	31845893	-	2	2260	118
LNC_004679	XLOC_041962	lincRNA	lncRNA	mito3	1590351	1592683	-	1	2333	77
LNC_003747	XLOC_039492	lincRNA	lncRNA	chrUn_random	36211694	36212084	-	1	391	78
LNC_005161	XLOC_043228	lincRNA	lncRNA	mito7	157526	159412	-	1	1887	95
LNC_003569	XLOC_038938	lincRNA	lncRNA	chrUn_random	8575954	8576510	-	1	557	60
LNC_003157	XLOC_036843	lincRNA	lncRNA	chr11	6736803	6737850	-	1	1048	188
LNC_003156	XLOC_036810	lincRNA	lncRNA	chr11	6184425	6185473	-	2	914	65
LNC_003151	XLOC_036673	lincRNA	lncRNA	chr11	4132978	4135345	-	2	2267	117
LNC_003153	XLOC_036687	lincRNA	lncRNA	chr11	4264927	4266946	-	1	2020	92
LNC_003159	XLOC_036873	lincRNA	lncRNA	chr11	7248878	7250328	-	3	1237	143
LNC_003158	XLOC_036856	lincRNA	lncRNA	chr11	6947385	6950271	-	2	2639	133
LNC_002400	XLOC_027295	lincRNA	lncRNA	chr08	33439151	33439675	-	2	430	104
LNC_002401	XLOC_027297	lincRNA	lncRNA	chr08	33632260	33632706	-	1	447	84
LNC_002403	XLOC_027299	lincRNA	lncRNA	chr08	33665168	33665569	-	1	402	134
LNC_002404	XLOC_027368	lincRNA	lncRNA	chr08	35143853	35145284	-	2	1333	148
LNC_002405	XLOC_027368	lincRNA	lncRNA	chr08	35143853	35145343	-	2	1079	148
LNC_002406	XLOC_027434	lincRNA	lncRNA	chr08	36075726	36079836	-	3	3858	120
LNC_002407	XLOC_027434	lincRNA	lncRNA	chr08	36075726	36079836	-	3	3608	120
LNC_002408	XLOC_027434	lincRNA	lncRNA	chr08	36075726	36079836	-	4	3402	120
LNC_002409	XLOC_027434	lincRNA	lncRNA	chr08	36075726	36079836	-	4	3652	120
LNC_001706	XLOC_019279	lincRNA	lncRNA	chr06	4127065	4127396	-	1	332	96
LNC_001704	XLOC_019275	lincRNA	lncRNA	chr06	4053907	4056848	-	3	832	150
LNC_001705	XLOC_019275	lincRNA	lncRNA	chr06	4053907	4056849	-	3	836	150
LNC_001702	XLOC_019275	lincRNA	lncRNA	chr06	4053907	4056772	-	3	1051	150
LNC_001703	XLOC_019275	lincRNA	lncRNA	chr06	4053907	4056801	-	3	889	150
LNC_001700	XLOC_019265	lincRNA	lncRNA	chr06	3888172	3889866	-	2	396	131
LNC_001701	XLOC_019275	lincRNA	lncRNA	chr06	4053907	4056055	-	2	2022	150
LNC_001708	XLOC_019322	lincRNA	lncRNA	chr06	4736223	4736966	-	2	596	62
LNC_001709	XLOC_019336	lincRNA	lncRNA	chr06	4870013	4871915	-	3	937	102
LNC_003929	XLOC_039991	lincRNA	lncRNA	mito1	207020	213059	-	1	6040	141
LNC_003195	XLOC_037183	lincRNA	lncRNA	chr11	20070776	20072290	-	1	1515	99
LNC_000381	XLOC_004725	lincRNA	lncRNA	chr02	22552299	22555886	-	2	3513	106
LNC_000380	XLOC_004725	lincRNA	lncRNA	chr02	22552299	22555886	-	2	2425	108
LNC_000383	XLOC_004757	lincRNA	lncRNA	chr02	22971603	22972288	-	1	686	134
LNC_000385	XLOC_004762	lincRNA	lncRNA	chr02	23006586	23011098	-	6	3219	184
LNC_000384	XLOC_004758	lincRNA	lncRNA	chr02	22976685	22977070	-	1	386	68
LNC_000387	XLOC_004766	lincRNA	lncRNA	chr02	23078014	23078891	-	2	773	76
LNC_000386	XLOC_004762	lincRNA	lncRNA	chr02	23009660	23010507	-	2	708	94
LNC_000389	XLOC_004806	lincRNA	lncRNA	chr02	23422377	23422701	-	1	325	106
LNC_000388	XLOC_004781	lincRNA	lncRNA	chr02	23197167	23198402	-	2	983	88
LNC_001018	XLOC_011907	lincRNA	lncRNA	chr04	9654278	9661896	-	3	4419	180
LNC_001019	XLOC_011907	lincRNA	lncRNA	chr04	9655314	9661878	-	4	5312	180
LNC_001012	XLOC_011842	lincRNA	lncRNA	chr04	8186325	8186738	-	1	414	88
LNC_001013	XLOC_011848	lincRNA	lncRNA	chr04	8255884	8256409	-	1	526	61
LNC_001010	XLOC_011817	lincRNA	lncRNA	chr04	7866829	7867305	-	2	394	109
LNC_001011	XLOC_011828	lincRNA	lncRNA	chr04	7993787	7995159	-	2	1274	160
LNC_001016	XLOC_011907	lincRNA	lncRNA	chr04	9654278	9661878	-	4	4937	180
LNC_001017	XLOC_011907	lincRNA	lncRNA	chr04	9654278	9661895	-	5	3877	180
LNC_001014	XLOC_011907	lincRNA	lncRNA	chr04	9654278	9661843	-	4	4024	120
LNC_001015	XLOC_011907	lincRNA	lncRNA	chr04	9654278	9661878	-	5	4174	180
LNC_003206	XLOC_037269	lincRNA	lncRNA	chr11	21618502	21618928	-	1	427	114
LNC_004867	XLOC_042432	lincRNA	lncRNA	mito4	555399	556826	-	1	1428	81
LNC_003939	XLOC_040030	lincRNA	lncRNA	mito1	341166	342374	-	1	1209	157
LNC_003938	XLOC_040020	lincRNA	lncRNA	mito1	307212	309324	-	1	2113	91
LNC_003933	XLOC_040003	lincRNA	lncRNA	mito1	257992	258388	-	1	397	61
LNC_003932	XLOC_040001	lincRNA	lncRNA	mito1	251137	251982	-	1	846	72
LNC_003931	XLOC_039996	lincRNA	lncRNA	mito1	231789	232106	-	1	318	77
LNC_003930	XLOC_039994	lincRNA	lncRNA	mito1	225068	227681	-	1	2614	88
LNC_003937	XLOC_040017	lincRNA	lncRNA	mito1	302165	302455	-	1	291	66
LNC_003936	XLOC_040016	lincRNA	lncRNA	mito1	301271	301642	-	1	372	39
LNC_003935	XLOC_040011	lincRNA	lncRNA	mito1	276812	278758	-	1	1947	162
LNC_003934	XLOC_040008	lincRNA	lncRNA	mito1	270103	270574	-	1	472	60
LNC_001377	XLOC_016093	lincRNA	lncRNA	chr05	21268762	21269199	-	1	438	146
LNC_001376	XLOC_016090	lincRNA	lncRNA	chr05	21119946	21120550	-	2	517	93
LNC_001375	XLOC_016084	lincRNA	lncRNA	chr05	20875462	20876338	-	1	877	87
LNC_001374	XLOC_016082	lincRNA	lncRNA	chr05	20584632	20585927	-	1	1296	128
LNC_001373	XLOC_016074	lincRNA	lncRNA	chr05	20097488	20097993	-	1	506	61
LNC_001371	XLOC_016031	lincRNA	lncRNA	chr05	18336870	18337072	-	1	203	64
LNC_001370	XLOC_016026	lincRNA	lncRNA	chr05	17991220	17991730	-	1	511	70
LNC_004543	XLOC_041651	lincRNA	lncRNA	mito3	91732	92710	-	1	979	58
LNC_001379	XLOC_016156	lincRNA	lncRNA	chr05	24370162	24371372	-	1	1211	93
LNC_001378	XLOC_016122	lincRNA	lncRNA	chr05	22655641	22655853	-	1	213	71
LNC_003634	XLOC_039125	lincRNA	lncRNA	chrUn_random	14413295	14413507	-	1	213	42
LNC_004542	XLOC_041650	lincRNA	lncRNA	mito3	89085	89756	-	1	672	122
LNC_005168	XLOC_043245	lincRNA	lncRNA	mito7	213099	213452	-	1	354	76
LNC_004828	XLOC_042343	lincRNA	lncRNA	mito4	208186	208928	-	1	743	108
LNC_004829	XLOC_042344	lincRNA	lncRNA	mito4	210115	210752	-	1	638	112
LNC_000150	XLOC_001795	lincRNA	lncRNA	chr01	6586530	6589481	-	2	2672	134
LNC_000151	XLOC_001795	lincRNA	lncRNA	chr01	6586530	6590920	-	4	1766	134
LNC_000152	XLOC_001795	lincRNA	lncRNA	chr01	6586530	6590936	-	3	2779	134
LNC_000153	XLOC_001819	lincRNA	lncRNA	chr01	6916348	6919181	-	2	1494	120
LNC_000154	XLOC_001831	lincRNA	lncRNA	chr01	7072626	7073069	-	2	361	116
LNC_000155	XLOC_001886	lincRNA	lncRNA	chr01	7876623	7877724	-	2	992	84
LNC_000156	XLOC_001892	lincRNA	lncRNA	chr01	7954746	7958150	-	5	2074	145
LNC_000157	XLOC_001892	lincRNA	lncRNA	chr01	7954746	7958151	-	3	2015	127
LNC_000158	XLOC_001892	lincRNA	lncRNA	chr01	7954746	7958174	-	4	2326	127
LNC_000159	XLOC_001892	lincRNA	lncRNA	chr01	7954746	7958237	-	3	3284	127
LNC_003625	XLOC_039112	lincRNA	lncRNA	chrUn_random	14375181	14375649	-	1	469	65
LNC_003624	XLOC_039110	lincRNA	lncRNA	chrUn_random	14369260	14369705	-	1	446	72
LNC_003623	XLOC_039103	lincRNA	lncRNA	chrUn_random	14350916	14352961	-	1	2046	94
LNC_003622	XLOC_039102	lincRNA	lncRNA	chrUn_random	14345781	14346095	-	1	315	81
LNC_003621	XLOC_039101	lincRNA	lncRNA	chrUn_random	14339701	14340002	-	1	302	47
LNC_003620	XLOC_039100	lincRNA	lncRNA	chrUn_random	14326469	14326990	-	1	522	73
LNC_005272	XLOC_043570	lincRNA	lncRNA	mito9	92839	93165	-	1	327	108
LNC_004565	XLOC_041706	lincRNA	lncRNA	mito3	257589	261322	-	1	3734	171
LNC_005270	XLOC_043566	lincRNA	lncRNA	mito9	76711	77801	-	1	1091	90
LNC_005271	XLOC_043569	lincRNA	lncRNA	mito9	84165	86752	-	1	2588	87
LNC_005274	XLOC_043572	lincRNA	lncRNA	mito9	101308	102147	-	1	840	116
LNC_004564	XLOC_041703	lincRNA	lncRNA	mito3	254712	254940	-	1	229	58
LNC_005278	XLOC_043584	lincRNA	lncRNA	mito9	159780	160914	-	1	1135	169
LNC_003597	XLOC_039001	lincRNA	lncRNA	chrUn_random	8793454	8793831	-	1	378	121
LNC_004279	XLOC_040979	lincRNA	lncRNA	mito2	62086	63496	-	1	1411	95
LNC_004820	XLOC_042329	lincRNA	lncRNA	mito4	137351	138217	-	1	867	82
LNC_004566	XLOC_041710	lincRNA	lncRNA	mito3	266598	269368	-	1	2771	93
LNC_004821	XLOC_042330	lincRNA	lncRNA	mito4	140962	142323	-	2	1310	97
LNC_002974	XLOC_033764	lincRNA	lncRNA	chr10	21194959	21195171	-	1	213	71
LNC_002975	XLOC_033775	lincRNA	lncRNA	chr10	21589330	21589813	-	1	484	100
LNC_002976	XLOC_033818	lincRNA	lncRNA	chr10	22411721	22412230	-	1	510	57
LNC_002977	XLOC_033851	lincRNA	lncRNA	chr10	23137040	23137468	-	1	429	142
LNC_002970	XLOC_033718	lincRNA	lncRNA	chr10	18174931	18175198	-	1	268	54
LNC_002971	XLOC_033736	lincRNA	lncRNA	chr10	19852098	19852409	-	1	312	98
LNC_002972	XLOC_033747	lincRNA	lncRNA	chr10	20202428	20203035	-	1	608	124
LNC_002973	XLOC_033749	lincRNA	lncRNA	chr10	20234758	20235036	-	1	279	83
LNC_004824	XLOC_042339	lincRNA	lncRNA	mito4	180366	181182	-	1	817	76
LNC_004278	XLOC_040978	lincRNA	lncRNA	mito2	58766	59117	-	1	352	87
LNC_003637	XLOC_039128	lincRNA	lncRNA	chrUn_random	14422496	14422962	-	1	467	65
LNC_004825	XLOC_042340	lincRNA	lncRNA	mito4	182075	183056	-	1	982	70
LNC_004306	XLOC_041037	lincRNA	lncRNA	mito2	227767	228488	-	1	722	69
LNC_003678	XLOC_039296	lincRNA	lncRNA	chrUn_random	28918049	28920937	-	1	2889	88
LNC_003679	XLOC_039300	lincRNA	lncRNA	chrUn_random	29340127	29340681	-	1	555	82
LNC_004640	XLOC_041859	lincRNA	lncRNA	mito3	863634	864557	-	1	924	71
LNC_003719	XLOC_039409	lincRNA	lncRNA	chrUn_random	33264454	33264966	-	1	513	76
LNC_003718	XLOC_039408	lincRNA	lncRNA	chrUn_random	33263741	33263984	-	1	244	44
LNC_004641	XLOC_041862	lincRNA	lncRNA	mito3	882110	882690	-	1	581	105
LNC_004977	XLOC_042737	lincRNA	lncRNA	mito5	354489	355294	-	1	806	91
LNC_003675	XLOC_039285	lincRNA	lncRNA	chrUn_random	28849586	28851612	-	1	2027	121
LNC_001391	XLOC_016242	lincRNA	lncRNA	chr05	31167133	31167566	-	1	434	144
LNC_001390	XLOC_016230	lincRNA	lncRNA	chr05	30173279	30173490	-	1	212	48
LNC_001393	XLOC_016286	lincRNA	lncRNA	chr05	32574260	32574879	-	1	620	87
LNC_001395	XLOC_016360	lincRNA	lncRNA	chr05	33998563	33999398	-	2	777	118
LNC_001394	XLOC_016299	lincRNA	lncRNA	chr05	32838787	32839678	-	1	892	119
LNC_001396	XLOC_016381	lincRNA	lncRNA	chr05	34402523	34402753	-	1	231	77
LNC_003601	XLOC_039006	lincRNA	lncRNA	chrUn_random	8814569	8814788	-	1	220	43
LNC_003779	XLOC_039596	lincRNA	lncRNA	chrUn_random	42207299	42207518	-	1	220	40
LNC_003778	XLOC_039593	lincRNA	lncRNA	chrUn_random	42093066	42093357	-	1	292	67
LNC_002655	XLOC_030244	lincRNA	lncRNA	chr09	5231537	5231925	-	1	389	60
LNC_004300	XLOC_041019	lincRNA	lncRNA	mito2	175580	177773	-	1	2194	88
LNC_002654	XLOC_030233	lincRNA	lncRNA	chr09	5099469	5100872	-	2	1337	115
LNC_002657	XLOC_030263	lincRNA	lncRNA	chr09	5631590	5634733	-	3	2783	121
LNC_004701	XLOC_042029	lincRNA	lncRNA	mito3	1826865	1827381	-	1	517	67
LNC_004700	XLOC_042028	lincRNA	lncRNA	mito3	1825468	1826219	-	1	752	81
LNC_004703	XLOC_042032	lincRNA	lncRNA	mito3	1833281	1834108	-	1	828	92
LNC_002656	XLOC_030263	lincRNA	lncRNA	chr09	5631590	5634139	-	3	497	94
LNC_004705	XLOC_042039	lincRNA	lncRNA	mito3	1851226	1851641	-	1	416	81
LNC_004704	XLOC_042038	lincRNA	lncRNA	mito3	1850286	1851115	-	2	769	53
LNC_004707	XLOC_042045	lincRNA	lncRNA	mito3	1874957	1875161	-	1	205	49
LNC_004706	XLOC_042040	lincRNA	lncRNA	mito3	1853214	1853567	-	1	354	58
LNC_004709	XLOC_042053	lincRNA	lncRNA	mito3	1895735	1897097	-	1	1363	83
LNC_002651	XLOC_030194	lincRNA	lncRNA	chr09	4465547	4468487	-	2	1560	254
LNC_005145	XLOC_043181	lincRNA	lncRNA	mito7	11697	12526	-	1	830	68
LNC_002650	XLOC_030193	lincRNA	lncRNA	chr09	4462676	4463158	-	1	483	55
LNC_002653	XLOC_030233	lincRNA	lncRNA	chr09	5099469	5100870	-	3	1182	115
LNC_005169	XLOC_043247	lincRNA	lncRNA	mito7	218602	219533	-	1	932	90
LNC_002652	XLOC_030233	lincRNA	lncRNA	chr09	5099469	5100870	-	3	1188	115
LNC_002398	XLOC_027293	lincRNA	lncRNA	chr08	33429872	33431809	-	3	1182	74
LNC_002399	XLOC_027295	lincRNA	lncRNA	chr08	33439151	33439675	-	2	399	132
LNC_002710	XLOC_030923	lincRNA	lncRNA	chr09	26022646	26030823	-	3	3860	126
LNC_004826	XLOC_042341	lincRNA	lncRNA	mito4	191083	191335	-	1	253	84
LNC_002711	XLOC_030923	lincRNA	lncRNA	chr09	26022646	26030823	-	4	6838	115
LNC_003542	XLOC_038828	lincRNA	lncRNA	chrUn_random	6646490	6651731	-	1	5242	104
LNC_003543	XLOC_038829	lincRNA	lncRNA	chrUn_random	6654236	6656182	-	1	1947	89
LNC_003540	XLOC_038824	lincRNA	lncRNA	chrUn_random	6635857	6636323	-	1	467	49
LNC_003541	XLOC_038825	lincRNA	lncRNA	chrUn_random	6642866	6643082	-	1	217	35
LNC_003546	XLOC_038859	lincRNA	lncRNA	chrUn_random	6737286	6741584	-	1	4299	127
LNC_002712	XLOC_030923	lincRNA	lncRNA	chr09	26022646	26030823	-	4	3367	108
LNC_002054	XLOC_023200	lincRNA	lncRNA	chr07	7108499	7109588	-	2	958	115
LNC_003545	XLOC_038853	lincRNA	lncRNA	chrUn_random	6720479	6720917	-	1	439	58
LNC_003548	XLOC_038870	lincRNA	lncRNA	chrUn_random	6775696	6777072	-	1	1377	113
LNC_003178	XLOC_037009	lincRNA	lncRNA	chr11	12657551	12657805	-	1	255	76
LNC_004635	XLOC_041848	lincRNA	lncRNA	mito3	803225	803891	-	1	667	51
LNC_004634	XLOC_041847	lincRNA	lncRNA	mito3	801221	801720	-	1	500	59
LNC_004637	XLOC_041850	lincRNA	lncRNA	mito3	830280	830928	-	1	649	62
LNC_004614	XLOC_041811	lincRNA	lncRNA	mito3	650911	651831	-	1	921	89
LNC_004631	XLOC_041844	lincRNA	lncRNA	mito3	787852	788127	-	1	276	54
LNC_004630	XLOC_041843	lincRNA	lncRNA	mito3	779628	780467	-	1	840	101
LNC_004633	XLOC_041846	lincRNA	lncRNA	mito3	799231	799829	-	1	599	77
LNC_004632	XLOC_041845	lincRNA	lncRNA	mito3	798179	798559	-	1	381	127
LNC_004639	XLOC_041853	lincRNA	lncRNA	mito3	840820	842160	-	1	1341	118
LNC_004559	XLOC_041692	lincRNA	lncRNA	mito3	208881	214602	-	1	5722	125
LNC_004613	XLOC_041810	lincRNA	lncRNA	mito3	649506	650785	-	1	1280	73
LNC_005110	XLOC_043083	lincRNA	lncRNA	mito6	480868	487550	-	1	6683	145
LNC_003196	XLOC_037185	lincRNA	lncRNA	chr11	20079114	20079440	-	1	327	41
LNC_002051	XLOC_023186	lincRNA	lncRNA	chr07	6902195	6902831	-	1	637	73
LNC_000718	XLOC_008368	lincRNA	lncRNA	chr03	26278875	26283350	-	3	2243	118
LNC_000716	XLOC_008368	lincRNA	lncRNA	chr03	26278875	26283345	-	3	2374	118
LNC_000717	XLOC_008368	lincRNA	lncRNA	chr03	26278875	26283345	-	4	2307	118
LNC_000714	XLOC_008366	lincRNA	lncRNA	chr03	26245564	26248534	-	2	960	99
LNC_000715	XLOC_008368	lincRNA	lncRNA	chr03	26278875	26282950	-	2	3898	118
LNC_000712	XLOC_008333	lincRNA	lncRNA	chr03	25739852	25740087	-	1	236	58
LNC_000713	XLOC_008335	lincRNA	lncRNA	chr03	25793744	25794119	-	1	376	125
LNC_000710	XLOC_008308	lincRNA	lncRNA	chr03	25335927	25336342	-	1	416	65
LNC_000711	XLOC_008309	lincRNA	lncRNA	chr03	25336942	25337395	-	1	454	92
LNC_002050	XLOC_023184	lincRNA	lncRNA	chr07	6871595	6871855	-	1	261	78
LNC_003168	XLOC_036924	lincRNA	lncRNA	chr11	9118524	9120055	-	4	1270	105
LNC_003169	XLOC_036927	lincRNA	lncRNA	chr11	9290550	9290868	-	1	319	61
LNC_002378	XLOC_027090	lincRNA	lncRNA	chr08	18766935	18767591	-	1	657	106
LNC_002379	XLOC_027096	lincRNA	lncRNA	chr08	19675661	19676053	-	1	393	49
LNC_002372	XLOC_026979	lincRNA	lncRNA	chr08	14134459	14134901	-	1	443	95
LNC_002373	XLOC_026980	lincRNA	lncRNA	chr08	14213585	14213845	-	1	261	86
LNC_002370	XLOC_026959	lincRNA	lncRNA	chr08	12370288	12370923	-	1	636	67
LNC_002371	XLOC_026960	lincRNA	lncRNA	chr08	12384151	12384587	-	1	437	56
LNC_002376	XLOC_027048	lincRNA	lncRNA	chr08	16239728	16240182	-	1	455	54
LNC_002377	XLOC_027078	lincRNA	lncRNA	chr08	17885875	17887286	-	1	1412	122
LNC_002374	XLOC_026988	lincRNA	lncRNA	chr08	14805118	14807217	-	1	2100	488
LNC_002375	XLOC_027038	lincRNA	lncRNA	chr08	15985405	15985642	-	1	238	45
LNC_004848	XLOC_042371	lincRNA	lncRNA	mito4	395984	396354	-	1	371	57
LNC_004308	XLOC_041040	lincRNA	lncRNA	mito2	233737	234848	-	1	1112	130
LNC_000621	XLOC_007286	lincRNA	lncRNA	chr03	1675893	1676208	-	1	316	81
LNC_000626	XLOC_007400	lincRNA	lncRNA	chr03	2888552	2889850	-	3	1081	114
LNC_000627	XLOC_007412	lincRNA	lncRNA	chr03	3033159	3033632	-	2	383	81
LNC_000625	XLOC_007313	lincRNA	lncRNA	chr03	1931797	1932343	-	1	547	104
LNC_005175	XLOC_043262	lincRNA	lncRNA	mito7	251963	252611	-	1	649	64
LNC_000628	XLOC_007421	lincRNA	lncRNA	chr03	3150285	3150604	-	1	320	91
LNC_000629	XLOC_007424	lincRNA	lncRNA	chr03	3204896	3205379	-	1	484	142
LNC_004873	XLOC_042441	lincRNA	lncRNA	mito4	579481	579830	-	1	350	47
LNC_002419	XLOC_027738	lincRNA	lncRNA	chr08	40349698	40353521	-	2	1226	186
LNC_002418	XLOC_027735	lincRNA	lncRNA	chr08	40311397	40312048	-	1	652	87
LNC_001715	XLOC_019416	lincRNA	lncRNA	chr06	5869758	5872827	-	2	2961	135
LNC_001714	XLOC_019377	lincRNA	lncRNA	chr06	5429729	5430228	-	1	500	166
LNC_001716	XLOC_019417	lincRNA	lncRNA	chr06	5867252	5869659	-	2	2307	187
LNC_001711	XLOC_019346	lincRNA	lncRNA	chr06	4966643	4973187	-	4	1653	148
LNC_001710	XLOC_019346	lincRNA	lncRNA	chr06	4966643	4971264	-	3	1961	148
LNC_001713	XLOC_019346	lincRNA	lncRNA	chr06	4966643	4973196	-	4	2039	148
LNC_001712	XLOC_019346	lincRNA	lncRNA	chr06	4966643	4973190	-	4	1600	148
LNC_005142	XLOC_043178	lincRNA	lncRNA	mito7	2278	2550	-	1	273	61
LNC_003171	XLOC_036977	lincRNA	lncRNA	chr11	10523838	10524072	-	1	235	78
LNC_003774	XLOC_039583	lincRNA	lncRNA	chrUn_random	41828327	41828551	-	1	225	57
LNC_002709	XLOC_030923	lincRNA	lncRNA	chr09	26022646	26030819	-	4	4365	126
LNC_002708	XLOC_030923	lincRNA	lncRNA	chr09	26022646	26030813	-	6	2208	146
LNC_002703	XLOC_030896	lincRNA	lncRNA	chr09	23143670	23143908	-	1	239	66
LNC_002702	XLOC_030891	lincRNA	lncRNA	chr09	22683430	22684418	-	1	989	80
LNC_002701	XLOC_030884	lincRNA	lncRNA	chr09	21557019	21557368	-	1	350	116
LNC_002700	XLOC_030881	lincRNA	lncRNA	chr09	21371855	21372700	-	1	846	93
LNC_002707	XLOC_030923	lincRNA	lncRNA	chr09	26022646	26030403	-	4	1773	118
LNC_002706	XLOC_030923	lincRNA	lncRNA	chr09	26022646	26030392	-	6	2085	117
LNC_002705	XLOC_030923	lincRNA	lncRNA	chr09	26022646	26030388	-	5	1883	115
LNC_002704	XLOC_030910	lincRNA	lncRNA	chr09	24546774	24547073	-	1	300	47
LNC_001005	XLOC_011767	lincRNA	lncRNA	chr04	7354116	7357115	-	2	2780	202
LNC_002757	XLOC_031278	lincRNA	lncRNA	chr09	37086980	37087627	-	1	648	95
LNC_004915	XLOC_042533	lincRNA	lncRNA	mito4	866063	866759	-	1	697	152
LNC_002392	XLOC_027212	lincRNA	lncRNA	chr08	28935864	28936140	-	1	277	91
LNC_004049	XLOC_040362	lincRNA	lncRNA	mito10	946	1505	-	1	560	68
LNC_003948	XLOC_040057	lincRNA	lncRNA	mito1	431401	433899	-	1	2499	150
LNC_003949	XLOC_040059	lincRNA	lncRNA	mito1	443396	445369	-	1	1974	69
LNC_003946	XLOC_040049	lincRNA	lncRNA	mito1	408911	413298	-	1	4388	125
LNC_003947	XLOC_040054	lincRNA	lncRNA	mito1	422032	424985	-	1	2954	84
LNC_003944	XLOC_040044	lincRNA	lncRNA	mito1	399340	399776	-	1	437	60
LNC_003942	XLOC_040038	lincRNA	lncRNA	mito1	380166	384593	-	1	4428	143
LNC_003943	XLOC_040041	lincRNA	lncRNA	mito1	391129	391358	-	1	230	39
LNC_003940	XLOC_040032	lincRNA	lncRNA	mito1	358025	358371	-	1	347	41
LNC_003941	XLOC_040035	lincRNA	lncRNA	mito1	363456	363895	-	1	440	102
LNC_005062	XLOC_042964	lincRNA	lncRNA	mito6	102068	102672	-	1	605	91
LNC_000442	XLOC_005306	lincRNA	lncRNA	chr02	29265311	29267197	-	3	754	98
LNC_000443	XLOC_005314	lincRNA	lncRNA	chr02	29328968	29331300	-	2	363	78
LNC_000440	XLOC_005292	lincRNA	lncRNA	chr02	29098145	29098812	-	1	668	67
LNC_000441	XLOC_005306	lincRNA	lncRNA	chr02	29265311	29267187	-	2	705	88
LNC_005209	XLOC_043347	lincRNA	lncRNA	mito8	28104	28774	-	1	671	69
LNC_005061	XLOC_042959	lincRNA	lncRNA	mito6	83870	85358	-	1	1489	102
LNC_004847	XLOC_042368	lincRNA	lncRNA	mito4	384082	387138	-	2	2863	134
LNC_005069	XLOC_042984	lincRNA	lncRNA	mito6	183554	183896	-	1	343	58
LNC_000147	XLOC_001743	lincRNA	lncRNA	chr01	5816046	5816624	-	1	579	96
LNC_000146	XLOC_001718	lincRNA	lncRNA	chr01	5515518	5518023	-	2	929	93
LNC_000145	XLOC_001718	lincRNA	lncRNA	chr01	5515518	5518018	-	2	2383	95
LNC_000144	XLOC_001631	lincRNA	lncRNA	chr01	4120898	4121821	-	1	924	93
LNC_000142	XLOC_001611	lincRNA	lncRNA	chr01	3872162	3875214	-	4	2280	136
LNC_000141	XLOC_001611	lincRNA	lncRNA	chr01	3872162	3874925	-	5	1822	136
LNC_000140	XLOC_001581	lincRNA	lncRNA	chr01	3392949	3396623	-	2	2736	127
LNC_004301	XLOC_041020	lincRNA	lncRNA	mito2	177894	181716	-	1	3823	126
LNC_000149	XLOC_001780	lincRNA	lncRNA	chr01	6372099	6374030	-	2	244	54
LNC_005261	XLOC_043537	lincRNA	lncRNA	mito9	3788	4330	-	1	543	82
LNC_004708	XLOC_042046	lincRNA	lncRNA	mito3	1877460	1877847	-	1	388	72
LNC_005262	XLOC_043540	lincRNA	lncRNA	mito9	12087	12367	-	1	281	48
LNC_002963	XLOC_033646	lincRNA	lncRNA	chr10	15872766	15873140	-	1	375	105
LNC_002962	XLOC_033589	lincRNA	lncRNA	chr10	14583413	14583966	-	1	554	65
LNC_002960	XLOC_033540	lincRNA	lncRNA	chr10	11809658	11810591	-	1	934	97
LNC_002967	XLOC_033681	lincRNA	lncRNA	chr10	16935452	16935952	-	1	501	57
LNC_002966	XLOC_033671	lincRNA	lncRNA	chr10	16708377	16708872	-	1	496	79
LNC_002965	XLOC_033670	lincRNA	lncRNA	chr10	16705370	16706066	-	1	697	81
LNC_002964	XLOC_033666	lincRNA	lncRNA	chr10	16696189	16696601	-	1	413	41
LNC_002969	XLOC_033716	lincRNA	lncRNA	chr10	17978131	17980159	-	2	1691	128
LNC_002968	XLOC_033692	lincRNA	lncRNA	chr10	17192062	17193513	-	2	1327	122
LNC_004309	XLOC_041042	lincRNA	lncRNA	mito2	238504	239167	-	1	664	113
LNC_002397	XLOC_027290	lincRNA	lncRNA	chr08	33347968	33348172	-	1	205	67
LNC_003766	XLOC_039562	lincRNA	lncRNA	chrUn_random	40795973	40796397	-	1	425	66
LNC_003767	XLOC_039565	lincRNA	lncRNA	chrUn_random	40805172	40805565	-	1	394	76
LNC_003764	XLOC_039553	lincRNA	lncRNA	chrUn_random	40399470	40399920	-	1	451	79
LNC_003765	XLOC_039554	lincRNA	lncRNA	chrUn_random	40424552	40424784	-	1	233	45
LNC_003762	XLOC_039546	lincRNA	lncRNA	chrUn_random	40252127	40254624	-	2	2421	80
LNC_003763	XLOC_039548	lincRNA	lncRNA	chrUn_random	40256690	40257066	-	1	377	61
LNC_003760	XLOC_039545	lincRNA	lncRNA	chrUn_random	39978867	39987580	-	3	2004	112
LNC_003761	XLOC_039545	lincRNA	lncRNA	chrUn_random	39978867	39987580	-	3	1985	118
LNC_003768	XLOC_039568	lincRNA	lncRNA	chrUn_random	41186691	41187206	-	1	516	87
LNC_003769	XLOC_039569	lincRNA	lncRNA	chrUn_random	41315328	41315701	-	1	374	124
LNC_001812	XLOC_020745	lincRNA	lncRNA	chr06	33578063	33578545	-	1	483	85
LNC_001813	XLOC_020760	lincRNA	lncRNA	chr06	33728083	33730315	-	1	2233	103
LNC_001810	XLOC_020696	lincRNA	lncRNA	chr06	32727976	32728673	-	1	698	114
LNC_001811	XLOC_020705	lincRNA	lncRNA	chr06	32949791	32952292	-	3	2289	84
LNC_001816	XLOC_020794	lincRNA	lncRNA	chr06	34152340	34154260	-	2	908	99
LNC_001817	XLOC_020796	lincRNA	lncRNA	chr06	34163745	34165048	-	1	1304	111
LNC_001818	XLOC_020803	lincRNA	lncRNA	chr06	34253693	34254826	-	2	1059	81
LNC_001819	XLOC_020811	lincRNA	lncRNA	chr06	34331622	34334449	-	2	600	165
LNC_002077	XLOC_023550	lincRNA	lncRNA	chr07	12157578	12157914	-	1	337	112
LNC_002076	XLOC_023523	lincRNA	lncRNA	chr07	11680349	11680757	-	1	409	66
LNC_004871	XLOC_042439	lincRNA	lncRNA	mito4	572194	575824	-	2	3564	127
LNC_004548	XLOC_041662	lincRNA	lncRNA	mito3	123122	124082	-	1	961	96
LNC_002072	XLOC_023495	lincRNA	lncRNA	chr07	11234463	11237003	-	2	2406	127
LNC_003744	XLOC_039480	lincRNA	lncRNA	chrUn_random	35895658	35896133	-	1	476	104
LNC_004968	XLOC_042710	lincRNA	lncRNA	mito5	43541	45452	-	1	1912	103
LNC_002389	XLOC_027192	lincRNA	lncRNA	chr08	27743944	27744162	-	1	219	73
LNC_002388	XLOC_027174	lincRNA	lncRNA	chr08	26595074	26595446	-	1	373	54
LNC_002141	XLOC_024279	lincRNA	lncRNA	chr07	34992675	34993085	-	1	411	42
LNC_003551	XLOC_038876	lincRNA	lncRNA	chrUn_random	6791821	6793538	-	1	1718	105
LNC_003550	XLOC_038875	lincRNA	lncRNA	chrUn_random	6789842	6791711	-	1	1870	90
LNC_003553	XLOC_038881	lincRNA	lncRNA	chrUn_random	6811092	6811421	-	1	330	72
LNC_003246	XLOC_037725	lincRNA	lncRNA	chr11	27478809	27479181	-	1	373	63
LNC_003555	XLOC_038888	lincRNA	lncRNA	chrUn_random	6824846	6825071	-	1	226	28
LNC_003557	XLOC_038893	lincRNA	lncRNA	chrUn_random	7259480	7263352	-	2	3759	132
LNC_003556	XLOC_038890	lincRNA	lncRNA	chrUn_random	6829522	6830354	-	1	833	78
LNC_003559	XLOC_038899	lincRNA	lncRNA	chrUn_random	8026688	8027083	-	1	396	76
LNC_003558	XLOC_038895	lincRNA	lncRNA	chrUn_random	7398828	7400467	-	1	1640	110
LNC_004602	XLOC_041787	lincRNA	lncRNA	mito3	506253	506624	-	1	372	72
LNC_004603	XLOC_041789	lincRNA	lncRNA	mito3	512172	512492	-	1	321	50
LNC_004604	XLOC_041790	lincRNA	lncRNA	mito3	522824	523415	-	1	592	145
LNC_004605	XLOC_041795	lincRNA	lncRNA	mito3	537593	537930	-	1	338	61
LNC_004606	XLOC_041796	lincRNA	lncRNA	mito3	538316	538852	-	1	537	61
LNC_004607	XLOC_041798	lincRNA	lncRNA	mito3	541278	541851	-	1	574	64
LNC_003544	XLOC_038852	lincRNA	lncRNA	chrUn_random	6717074	6718626	-	1	1553	96
LNC_005106	XLOC_043069	lincRNA	lncRNA	mito6	430453	433274	-	1	2822	124
LNC_002043	XLOC_023091	lincRNA	lncRNA	chr07	5141290	5141744	-	1	455	151
LNC_003031	XLOC_034694	lincRNA	lncRNA	chr10	33606889	33609350	-	2	831	102
LNC_004592	XLOC_041766	lincRNA	lncRNA	mito3	446373	447048	-	1	676	73
LNC_004845	XLOC_042364	lincRNA	lncRNA	mito4	367582	367941	-	1	360	47
LNC_003786	XLOC_039616	lincRNA	lncRNA	chrUn_random	43438626	43439061	-	1	436	145
LNC_003600	XLOC_039004	lincRNA	lncRNA	chrUn_random	8798874	8799269	-	1	396	74
LNC_002044	XLOC_023125	lincRNA	lncRNA	chr07	5835718	5839139	-	2	1938	112
LNC_000709	XLOC_008307	lincRNA	lncRNA	chr03	25304041	25304737	-	2	576	123
LNC_000708	XLOC_008290	lincRNA	lncRNA	chr03	25052850	25056446	-	3	3004	145
LNC_000705	XLOC_008253	lincRNA	lncRNA	chr03	24500869	24502475	-	3	547	90
LNC_000704	XLOC_008220	lincRNA	lncRNA	chr03	24096879	24097102	-	1	224	48
LNC_000706	XLOC_008255	lincRNA	lncRNA	chr03	24515497	24516070	-	2	425	90
LNC_000703	XLOC_008212	lincRNA	lncRNA	chr03	23967504	23968100	-	1	597	198
LNC_000702	XLOC_008202	lincRNA	lncRNA	chr03	23786623	23787570	-	2	840	68
LNC_002045	XLOC_023125	lincRNA	lncRNA	chr07	5835718	5839288	-	3	1073	112
LNC_003627	XLOC_039115	lincRNA	lncRNA	chrUn_random	14383671	14384778	-	1	1108	106
LNC_004339	XLOC_041154	lincRNA	lncRNA	mito2	578011	579101	-	1	1091	77
LNC_004846	XLOC_042366	lincRNA	lncRNA	mito4	379491	379716	-	1	226	68
LNC_002361	XLOC_026885	lincRNA	lncRNA	chr08	10055026	10055628	-	1	603	65
LNC_002360	XLOC_026884	lincRNA	lncRNA	chr08	10044851	10045088	-	1	238	50
LNC_003154	XLOC_036697	lincRNA	lncRNA	chr11	4367941	4369683	-	2	1199	90
LNC_005109	XLOC_043082	lincRNA	lncRNA	mito6	479009	480815	-	1	1807	98
LNC_002047	XLOC_023125	lincRNA	lncRNA	chr07	5835718	5839299	-	2	994	112
LNC_000633	XLOC_007512	lincRNA	lncRNA	chr03	4320363	4324992	-	5	4000	190
LNC_000632	XLOC_007503	lincRNA	lncRNA	chr03	4256880	4257355	-	1	476	125
LNC_000635	XLOC_007512	lincRNA	lncRNA	chr03	4320363	4327415	-	6	4290	114
LNC_000634	XLOC_007512	lincRNA	lncRNA	chr03	4320363	4324992	-	3	4358	190
LNC_000637	XLOC_007564	lincRNA	lncRNA	chr03	4857957	4858322	-	1	366	81
LNC_000638	XLOC_007568	lincRNA	lncRNA	chr03	4874869	4875357	-	1	489	70
LNC_001722	XLOC_019446	lincRNA	lncRNA	chr06	6132524	6134164	-	5	965	109
LNC_001724	XLOC_019462	lincRNA	lncRNA	chr06	6327106	6329584	-	3	2237	114
LNC_001725	XLOC_019465	lincRNA	lncRNA	chr06	6359280	6362429	-	2	3066	97
LNC_001726	XLOC_019471	lincRNA	lncRNA	chr06	6416301	6417206	-	2	676	109
LNC_001727	XLOC_019483	lincRNA	lncRNA	chr06	6573412	6576870	-	3	638	91
LNC_004877	XLOC_042450	lincRNA	lncRNA	mito4	600045	600429	-	1	385	46
LNC_002742	XLOC_031116	lincRNA	lncRNA	chr09	34735187	34736212	-	2	870	87
LNC_004979	XLOC_042741	lincRNA	lncRNA	mito5	363376	364376	-	1	1001	96
LNC_003787	XLOC_039621	lincRNA	lncRNA	chrUn_random	43687763	43688008	-	1	246	81
LNC_004854	XLOC_042402	lincRNA	lncRNA	mito4	479304	481565	-	1	2262	97
LNC_002779	XLOC_031570	lincRNA	lncRNA	chr09	41132100	41134166	-	2	794	82
LNC_002770	XLOC_031512	lincRNA	lncRNA	chr09	40502439	40506676	-	2	1028	165
LNC_002771	XLOC_031512	lincRNA	lncRNA	chr09	40504493	40506669	-	2	268	64
LNC_001038	XLOC_012105	lincRNA	lncRNA	chr04	15906285	15907106	-	1	822	73
LNC_001039	XLOC_012114	lincRNA	lncRNA	chr04	16150414	16150669	-	1	256	84
LNC_001037	XLOC_012099	lincRNA	lncRNA	chr04	15594164	15594591	-	1	428	61
LNC_001030	XLOC_012065	lincRNA	lncRNA	chr04	14300203	14300437	-	1	235	57
LNC_002748	XLOC_031160	lincRNA	lncRNA	chr09	35307077	35307691	-	1	615	191
LNC_004813	XLOC_042321	lincRNA	lncRNA	mito4	114339	115017	-	1	679	78
LNC_005105	XLOC_043068	lincRNA	lncRNA	mito6	426326	427341	-	1	1016	79
LNC_005294	XLOC_043629	lincRNA	lncRNA	mito9	324824	327394	-	1	2571	95
LNC_003959	XLOC_040082	lincRNA	lncRNA	mito1	487052	487906	-	1	855	78
LNC_003958	XLOC_040076	lincRNA	lncRNA	mito1	480802	481706	-	1	905	63
LNC_003955	XLOC_040070	lincRNA	lncRNA	mito1	468338	468641	-	1	304	60
LNC_003954	XLOC_040065	lincRNA	lncRNA	mito1	458048	459664	-	1	1617	92
LNC_003957	XLOC_040073	lincRNA	lncRNA	mito1	474854	475156	-	1	303	36
LNC_003951	XLOC_040062	lincRNA	lncRNA	mito1	453697	455006	-	1	1310	75
LNC_003950	XLOC_040061	lincRNA	lncRNA	mito1	446650	450262	-	1	3613	151
LNC_003953	XLOC_040064	lincRNA	lncRNA	mito1	455688	456359	-	1	672	100
LNC_003665	XLOC_039262	lincRNA	lncRNA	chrUn_random	28151363	28151785	-	1	423	140
LNC_004284	XLOC_040987	lincRNA	lncRNA	mito2	79841	82732	-	1	2892	108
LNC_004285	XLOC_040994	lincRNA	lncRNA	mito2	100078	103542	-	1	3465	86
LNC_004280	XLOC_040980	lincRNA	lncRNA	mito2	64039	64736	-	1	698	63
LNC_004282	XLOC_040984	lincRNA	lncRNA	mito2	71215	74284	-	1	3070	88
LNC_005059	XLOC_042947	lincRNA	lncRNA	mito6	51057	52460	-	1	1404	137
LNC_003777	XLOC_039588	lincRNA	lncRNA	chrUn_random	41836862	41838175	-	1	1314	102
LNC_003776	XLOC_039586	lincRNA	lncRNA	chrUn_random	41834076	41834462	-	1	387	39
LNC_003771	XLOC_039574	lincRNA	lncRNA	chrUn_random	41497712	41500346	-	1	2635	122
LNC_003770	XLOC_039572	lincRNA	lncRNA	chrUn_random	41486785	41493974	-	1	7190	120
LNC_003773	XLOC_039581	lincRNA	lncRNA	chrUn_random	41823712	41824101	-	1	390	100
LNC_003772	XLOC_039576	lincRNA	lncRNA	chrUn_random	41583636	41584256	-	1	621	61
LNC_001801	XLOC_020453	lincRNA	lncRNA	chr06	28462338	28463553	-	1	1216	133
LNC_001800	XLOC_020433	lincRNA	lncRNA	chr06	28148019	28148345	-	1	327	64
LNC_001803	XLOC_020544	lincRNA	lncRNA	chr06	30244307	30244753	-	1	447	111
LNC_001805	XLOC_020616	lincRNA	lncRNA	chr06	31283324	31284451	-	2	329	89
LNC_001804	XLOC_020561	lincRNA	lncRNA	chr06	30518706	30519402	-	1	697	73
LNC_001807	XLOC_020626	lincRNA	lncRNA	chr06	31480601	31483474	-	3	966	75
LNC_001806	XLOC_020626	lincRNA	lncRNA	chr06	31480601	31483474	-	3	960	75
LNC_001809	XLOC_020641	lincRNA	lncRNA	chr06	31728079	31728850	-	1	772	130
LNC_001808	XLOC_020626	lincRNA	lncRNA	chr06	31481385	31483474	-	2	2025	101
LNC_002137	XLOC_024220	lincRNA	lncRNA	chr07	34160887	34162356	-	2	703	78
LNC_000198	XLOC_002274	lincRNA	lncRNA	chr01	13381980	13382528	-	2	243	41
LNC_000199	XLOC_002300	lincRNA	lncRNA	chr01	13917763	13934166	-	2	548	100
LNC_000196	XLOC_002226	lincRNA	lncRNA	chr01	12651313	12652778	-	2	1282	123
LNC_000197	XLOC_002226	lincRNA	lncRNA	chr01	12651313	12652778	-	2	1289	123
LNC_000190	XLOC_002160	lincRNA	lncRNA	chr01	11745688	11747178	-	2	1067	71
LNC_000191	XLOC_002175	lincRNA	lncRNA	chr01	11896391	11896636	-	1	246	49
LNC_000192	XLOC_002177	lincRNA	lncRNA	chr01	11962404	11963922	-	2	1341	87
LNC_000193	XLOC_002186	lincRNA	lncRNA	chr01	12036302	12037027	-	1	726	128
LNC_003713	XLOC_039402	lincRNA	lncRNA	chrUn_random	33257684	33258294	-	1	611	133
LNC_003712	XLOC_039401	lincRNA	lncRNA	chrUn_random	33253794	33254725	-	1	932	63
LNC_003616	XLOC_039058	lincRNA	lncRNA	chrUn_random	14212156	14213815	-	1	1660	76
LNC_003717	XLOC_039407	lincRNA	lncRNA	chrUn_random	33262852	33263095	-	1	244	48
LNC_003952	XLOC_040063	lincRNA	lncRNA	mito1	455265	455524	-	1	260	55
LNC_003976	XLOC_040113	lincRNA	lncRNA	mito1	575647	576975	-	1	1329	90
LNC_003716	XLOC_039405	lincRNA	lncRNA	chrUn_random	33261385	33261701	-	1	317	65
LNC_003564	XLOC_038922	lincRNA	lncRNA	chrUn_random	8496556	8497060	-	1	505	68
LNC_003565	XLOC_038925	lincRNA	lncRNA	chrUn_random	8504897	8506762	-	1	1866	102
LNC_003566	XLOC_038927	lincRNA	lncRNA	chrUn_random	8511824	8513100	-	1	1277	85
LNC_003567	XLOC_038931	lincRNA	lncRNA	chrUn_random	8532269	8535144	-	1	2876	103
LNC_003560	XLOC_038909	lincRNA	lncRNA	chrUn_random	8446982	8448217	-	1	1236	83
LNC_003561	XLOC_038910	lincRNA	lncRNA	chrUn_random	8451231	8451749	-	1	519	57
LNC_003562	XLOC_038919	lincRNA	lncRNA	chrUn_random	8484228	8484703	-	1	476	61
LNC_003563	XLOC_038920	lincRNA	lncRNA	chrUn_random	8491832	8492051	-	1	220	67
LNC_004617	XLOC_041819	lincRNA	lncRNA	mito3	698899	699720	-	1	822	119
LNC_004616	XLOC_041816	lincRNA	lncRNA	mito3	688741	689164	-	1	424	73
LNC_004615	XLOC_041812	lincRNA	lncRNA	mito3	653008	653435	-	1	428	53
LNC_003714	XLOC_039403	lincRNA	lncRNA	chrUn_random	33259182	33259637	-	1	456	90
LNC_003568	XLOC_038932	lincRNA	lncRNA	chrUn_random	8535915	8599507	-	2	452	104
LNC_002639	XLOC_030021	lincRNA	lncRNA	chr09	2286897	2288333	-	3	984	121
LNC_004611	XLOC_041808	lincRNA	lncRNA	mito3	646104	647642	-	1	1539	88
LNC_000995	XLOC_011728	lincRNA	lncRNA	chr04	6700668	6703346	-	1	2679	96
LNC_000996	XLOC_011752	lincRNA	lncRNA	chr04	7144191	7145069	-	1	879	116
LNC_000997	XLOC_011763	lincRNA	lncRNA	chr04	7308317	7311475	-	3	915	114
LNC_000990	XLOC_011708	lincRNA	lncRNA	chr04	6488432	6497115	-	4	1001	145
LNC_000991	XLOC_011708	lincRNA	lncRNA	chr04	6488432	6497126	-	4	939	145
LNC_000998	XLOC_011763	lincRNA	lncRNA	chr04	7308317	7311491	-	2	1398	125
LNC_000999	XLOC_011765	lincRNA	lncRNA	chr04	7332783	7333004	-	1	222	56
LNC_002633	XLOC_029980	lincRNA	lncRNA	chr09	1890113	1891931	-	2	1281	103
LNC_005076	XLOC_043001	lincRNA	lncRNA	mito6	219954	220297	-	1	344	55
LNC_002632	XLOC_029939	lincRNA	lncRNA	chr09	1478924	1479247	-	2	222	67
LNC_003615	XLOC_039051	lincRNA	lncRNA	chrUn_random	13822654	13823038	-	1	385	76
LNC_004561	XLOC_041698	lincRNA	lncRNA	mito3	233488	235356	-	1	1869	119
LNC_004965	XLOC_042697	lincRNA	lncRNA	mito5	6048	6865	-	1	818	93
LNC_004964	XLOC_042694	lincRNA	lncRNA	mito5	5	1235	-	1	1231	63
LNC_000730	XLOC_008449	lincRNA	lncRNA	chr03	27384307	27385700	-	2	1001	119
LNC_000735	XLOC_008471	lincRNA	lncRNA	chr03	27756459	27756868	-	1	410	136
LNC_000736	XLOC_008476	lincRNA	lncRNA	chr03	27828182	27828627	-	1	446	113
LNC_000738	XLOC_008505	lincRNA	lncRNA	chr03	28199878	28202613	-	2	241	57
LNC_005164	XLOC_043237	lincRNA	lncRNA	mito7	174816	176082	-	1	1267	88
LNC_005162	XLOC_043235	lincRNA	lncRNA	mito7	172044	172274	-	1	231	76
LNC_003613	XLOC_039036	lincRNA	lncRNA	chrUn_random	11775435	11775843	-	1	409	130
LNC_002354	XLOC_026844	lincRNA	lncRNA	chr08	9187816	9190051	-	2	2088	130
LNC_002355	XLOC_026844	lincRNA	lncRNA	chr08	9187816	9190728	-	3	799	86
LNC_002356	XLOC_026844	lincRNA	lncRNA	chr08	9187816	9190728	-	2	651	86
LNC_002357	XLOC_026863	lincRNA	lncRNA	chr08	9685697	9685962	-	1	266	40
LNC_002353	XLOC_026835	lincRNA	lncRNA	chr08	8969910	8970248	-	1	339	104
LNC_002738	XLOC_031116	lincRNA	lncRNA	chr09	34733623	34736187	-	4	1092	86
LNC_002078	XLOC_023566	lincRNA	lncRNA	chr07	12716025	12716250	-	1	226	75
LNC_002739	XLOC_031116	lincRNA	lncRNA	chr09	34735187	34736173	-	3	824	87
LNC_003635	XLOC_039126	lincRNA	lncRNA	chrUn_random	14416979	14417659	-	1	681	82
LNC_001736	XLOC_019609	lincRNA	lncRNA	chr06	8263150	8264782	-	3	854	104
LNC_000608	XLOC_007178	lincRNA	lncRNA	chr03	284437	285131	-	1	695	125
LNC_000609	XLOC_007181	lincRNA	lncRNA	chr03	346411	346895	-	2	396	65
LNC_001731	XLOC_019483	lincRNA	lncRNA	chr06	6575279	6576946	-	2	1586	95
LNC_001730	XLOC_019483	lincRNA	lncRNA	chr06	6575279	6576946	-	2	1582	93
LNC_004067	XLOC_040395	lincRNA	lncRNA	mito10	75701	75976	-	1	276	55
LNC_003182	XLOC_037058	lincRNA	lncRNA	chr11	15838284	15838806	-	1	523	105
LNC_003183	XLOC_037097	lincRNA	lncRNA	chr11	16869533	16872476	-	4	777	112
LNC_004840	XLOC_042355	lincRNA	lncRNA	mito4	330808	331345	-	1	538	69
LNC_003180	XLOC_037027	lincRNA	lncRNA	chr11	13776811	13777017	-	1	207	58
LNC_003181	XLOC_037052	lincRNA	lncRNA	chr11	15238799	15239049	-	1	251	46
LNC_002769	XLOC_031512	lincRNA	lncRNA	chr09	40502439	40506659	-	2	803	114
LNC_001023	XLOC_011994	lincRNA	lncRNA	chr04	11103966	11104549	-	1	584	158
LNC_001022	XLOC_011941	lincRNA	lncRNA	chr04	10247066	10247511	-	1	446	130
LNC_001020	XLOC_011907	lincRNA	lncRNA	chr04	9657526	9661878	-	3	3581	146
LNC_001027	XLOC_012048	lincRNA	lncRNA	chr04	12059385	12059738	-	1	354	82
LNC_001026	XLOC_012041	lincRNA	lncRNA	chr04	11889035	11889422	-	1	388	98
LNC_001025	XLOC_012033	lincRNA	lncRNA	chr04	11718341	11719953	-	2	1527	193
LNC_001024	XLOC_011995	lincRNA	lncRNA	chr04	11105516	11106310	-	1	795	105
LNC_001029	XLOC_012057	lincRNA	lncRNA	chr04	13764639	13765073	-	1	435	144
LNC_001028	XLOC_012051	lincRNA	lncRNA	chr04	12992599	12992976	-	1	378	47
LNC_003188	XLOC_037171	lincRNA	lncRNA	chr11	19948914	19949456	-	1	543	128
LNC_003960	XLOC_040083	lincRNA	lncRNA	mito1	488393	488882	-	1	490	98
LNC_003961	XLOC_040084	lincRNA	lncRNA	mito1	489750	493657	-	1	3908	122
LNC_003962	XLOC_040085	lincRNA	lncRNA	mito1	493765	494080	-	1	316	49
LNC_003189	XLOC_037172	lincRNA	lncRNA	chr11	19970525	19971908	-	2	941	72
LNC_003964	XLOC_040087	lincRNA	lncRNA	mito1	496080	498425	-	1	2346	109
LNC_003965	XLOC_040088	lincRNA	lncRNA	mito1	498629	500979	-	1	2351	130
LNC_003966	XLOC_040090	lincRNA	lncRNA	mito1	505516	506334	-	1	819	89
LNC_003967	XLOC_040091	lincRNA	lncRNA	mito1	506876	508455	-	1	1580	88
LNC_003968	XLOC_040092	lincRNA	lncRNA	mito1	509135	510029	-	1	895	95
LNC_004291	XLOC_041002	lincRNA	lncRNA	mito2	136441	137052	-	1	612	56
LNC_003919	XLOC_039969	lincRNA	lncRNA	mito1	144982	148037	-	1	3056	166
LNC_004296	XLOC_041012	lincRNA	lncRNA	mito2	158225	158865	-	1	641	61
LNC_004295	XLOC_041011	lincRNA	lncRNA	mito2	156804	158111	-	1	1308	107
LNC_001124	XLOC_013324	lincRNA	lncRNA	chr04	36898566	36899426	-	2	661	96
LNC_001122	XLOC_013303	lincRNA	lncRNA	chr04	36619360	36620199	-	2	755	106
LNC_001123	XLOC_013324	lincRNA	lncRNA	chr04	36897901	36899056	-	2	627	87
LNC_001120	XLOC_013290	lincRNA	lncRNA	chr04	36421700	36429305	-	3	1251	142
LNC_001121	XLOC_013290	lincRNA	lncRNA	chr04	36427940	36429317	-	2	1275	142
LNC_003711	XLOC_039399	lincRNA	lncRNA	chrUn_random	33252351	33252832	-	1	482	59
LNC_002367	XLOC_026920	lincRNA	lncRNA	chr08	10617903	10618476	-	1	574	74
LNC_004329	XLOC_041100	lincRNA	lncRNA	mito2	427347	428130	-	1	784	82
LNC_004702	XLOC_042031	lincRNA	lncRNA	mito3	1831310	1832575	-	1	1266	78
LNC_005243	XLOC_043492	lincRNA	lncRNA	mito8	413306	413662	-	1	357	83
LNC_005242	XLOC_043491	lincRNA	lncRNA	mito8	411865	412938	-	1	1074	92
LNC_005241	XLOC_043485	lincRNA	lncRNA	mito8	390660	393041	-	1	2382	153
LNC_003710	XLOC_039398	lincRNA	lncRNA	chrUn_random	33249044	33251718	-	1	2675	133
LNC_002366	XLOC_026917	lincRNA	lncRNA	chr08	10611476	10611722	-	1	247	46
LNC_005244	XLOC_043503	lincRNA	lncRNA	mito8	455220	456355	-	1	1136	73
LNC_003170	XLOC_036930	lincRNA	lncRNA	chr11	9308398	9312438	-	3	3803	159
LNC_004340	XLOC_041155	lincRNA	lncRNA	mito2	579265	579589	-	1	325	75
LNC_003915	XLOC_039958	lincRNA	lncRNA	mito1	118634	118984	-	1	351	62
LNC_003914	XLOC_039957	lincRNA	lncRNA	mito1	106944	108286	-	1	1343	74
LNC_005153	XLOC_043205	lincRNA	lncRNA	mito7	88169	88866	-	1	698	61
LNC_003748	XLOC_039493	lincRNA	lncRNA	chrUn_random	36237400	36237833	-	1	434	59
LNC_003749	XLOC_039503	lincRNA	lncRNA	chrUn_random	36259987	36263598	-	1	3612	130
LNC_003918	XLOC_039966	lincRNA	lncRNA	mito1	135128	135748	-	1	621	108
LNC_001834	XLOC_020855	lincRNA	lncRNA	chr06	34759022	34761156	-	5	1357	190
LNC_001835	XLOC_020855	lincRNA	lncRNA	chr06	34759022	34761156	-	6	1582	130
LNC_001836	XLOC_020855	lincRNA	lncRNA	chr06	34759022	34761168	-	7	1192	133
LNC_001837	XLOC_020855	lincRNA	lncRNA	chr06	34759725	34761156	-	5	685	130
LNC_001830	XLOC_020855	lincRNA	lncRNA	chr06	34759022	34761156	-	5	1694	130
LNC_001831	XLOC_020855	lincRNA	lncRNA	chr06	34759022	34761156	-	7	1167	130
LNC_001832	XLOC_020855	lincRNA	lncRNA	chr06	34759022	34761156	-	6	1595	130
LNC_001833	XLOC_020855	lincRNA	lncRNA	chr06	34759022	34761156	-	7	1177	130
LNC_001838	XLOC_020867	lincRNA	lncRNA	chr06	34931106	34931635	-	1	530	92
LNC_005080	XLOC_043012	lincRNA	lncRNA	mito6	252535	252921	-	1	387	100
LNC_004198	XLOC_040743	lincRNA	lncRNA	mito12	171920	173293	-	2	1270	91
LNC_004199	XLOC_040745	lincRNA	lncRNA	mito12	192867	193388	-	1	522	56
LNC_002679	XLOC_030745	lincRNA	lncRNA	chr09	12808265	12809281	-	2	755	146
LNC_004190	XLOC_040719	lincRNA	lncRNA	mito12	93311	94322	-	2	958	58
LNC_004191	XLOC_040722	lincRNA	lncRNA	mito12	99793	100407	-	1	615	68
LNC_004192	XLOC_040733	lincRNA	lncRNA	mito12	150435	151718	-	1	1284	97
LNC_004194	XLOC_040737	lincRNA	lncRNA	mito12	155005	155257	-	1	253	49
LNC_004195	XLOC_040738	lincRNA	lncRNA	mito12	158966	159338	-	1	373	47
LNC_004196	XLOC_040740	lincRNA	lncRNA	mito12	164589	164939	-	1	351	116
LNC_004197	XLOC_040741	lincRNA	lncRNA	mito12	169450	169940	-	1	491	64
LNC_000181	XLOC_002072	lincRNA	lncRNA	chr01	10400950	10401335	-	1	386	49
LNC_000180	XLOC_002071	lincRNA	lncRNA	chr01	10399009	10399261	-	1	253	68
LNC_000185	XLOC_002118	lincRNA	lncRNA	chr01	10981725	10982201	-	1	477	103
LNC_000184	XLOC_002078	lincRNA	lncRNA	chr01	10462676	10463808	-	1	1133	230
LNC_000189	XLOC_002160	lincRNA	lncRNA	chr01	11745688	11746908	-	2	1087	67
LNC_000188	XLOC_002159	lincRNA	lncRNA	chr01	11742982	11743863	-	2	806	100
LNC_002678	XLOC_030738	lincRNA	lncRNA	chr09	12546368	12546852	-	1	485	68
LNC_002390	XLOC_027207	lincRNA	lncRNA	chr08	28695274	28696791	-	1	1518	105
LNC_002391	XLOC_027211	lincRNA	lncRNA	chr08	28771557	28771869	-	1	313	66
LNC_003579	XLOC_038954	lincRNA	lncRNA	chrUn_random	8634520	8636432	-	1	1913	110
LNC_002393	XLOC_027215	lincRNA	lncRNA	chr08	29383297	29383558	-	1	262	43
LNC_004844	XLOC_042361	lincRNA	lncRNA	mito4	360034	360295	-	1	262	48
LNC_003573	XLOC_038942	lincRNA	lncRNA	chrUn_random	8590328	8594003	-	1	3676	112
LNC_002394	XLOC_027226	lincRNA	lncRNA	chr08	29906370	29906577	-	1	208	53
LNC_003571	XLOC_038940	lincRNA	lncRNA	chrUn_random	8580299	8582159	-	1	1861	87
LNC_003577	XLOC_038948	lincRNA	lncRNA	chrUn_random	8614599	8615077	-	1	479	83
LNC_003575	XLOC_038946	lincRNA	lncRNA	chrUn_random	8607986	8608368	-	1	383	85
LNC_002395	XLOC_027227	lincRNA	lncRNA	chr08	29917140	29917342	-	1	203	67
LNC_000989	XLOC_011708	lincRNA	lncRNA	chr04	6488432	6497070	-	4	989	114
LNC_000988	XLOC_011708	lincRNA	lncRNA	chr04	6488432	6489814	-	3	1035	145
LNC_002396	XLOC_027241	lincRNA	lncRNA	chr08	31851523	31851726	-	1	204	60
LNC_000980	XLOC_011637	lincRNA	lncRNA	chr04	5621209	5622174	-	2	802	89
LNC_000986	XLOC_011691	lincRNA	lncRNA	chr04	6199369	6202964	-	4	1345	143
LNC_000985	XLOC_011691	lincRNA	lncRNA	chr04	6199369	6202853	-	3	1543	143
LNC_000984	XLOC_011682	lincRNA	lncRNA	chr04	6123693	6129912	-	2	2055	136
LNC_004582	XLOC_041743	lincRNA	lncRNA	mito3	355954	360825	-	2	4454	96
LNC_002012	XLOC_022896	lincRNA	lncRNA	chr07	2459431	2460810	-	2	468	85
LNC_004809	XLOC_042313	lincRNA	lncRNA	mito4	78508	78736	-	1	229	46
LNC_002011	XLOC_022884	lincRNA	lncRNA	chr07	2255589	2256186	-	1	598	146
LNC_002010	XLOC_022877	lincRNA	lncRNA	chr07	2164389	2165314	-	2	825	112
LNC_002015	XLOC_022955	lincRNA	lncRNA	chr07	3242765	3243161	-	1	397	63
LNC_002014	XLOC_022938	lincRNA	lncRNA	chr07	3008518	3008995	-	1	478	72
LNC_004576	XLOC_041726	lincRNA	lncRNA	mito3	317550	318890	-	1	1341	93
LNC_004577	XLOC_041727	lincRNA	lncRNA	mito3	318997	321372	-	1	2376	180
LNC_004574	XLOC_041723	lincRNA	lncRNA	mito3	304179	308584	-	1	4406	127
LNC_004572	XLOC_041720	lincRNA	lncRNA	mito3	291291	291916	-	1	626	69
LNC_004573	XLOC_041722	lincRNA	lncRNA	mito3	301487	304095	-	1	2609	108
LNC_000727	XLOC_008406	lincRNA	lncRNA	chr03	26868237	26871329	-	4	2513	145
LNC_000726	XLOC_008404	lincRNA	lncRNA	chr03	26852526	26853951	-	2	1336	94
LNC_000724	XLOC_008379	lincRNA	lncRNA	chr03	26470999	26471236	-	1	238	43
LNC_003166	XLOC_036910	lincRNA	lncRNA	chr11	8757061	8757376	-	1	316	62
LNC_000729	XLOC_008406	lincRNA	lncRNA	chr03	26868421	26871334	-	4	1145	134
LNC_000728	XLOC_008406	lincRNA	lncRNA	chr03	26868237	26871334	-	5	925	135
LNC_002343	XLOC_026653	lincRNA	lncRNA	chr08	5997732	5998271	-	1	540	165
LNC_002342	XLOC_026619	lincRNA	lncRNA	chr08	5381252	5383128	-	2	931	121
LNC_002347	XLOC_026755	lincRNA	lncRNA	chr08	7751075	7751665	-	2	393	64
LNC_002346	XLOC_026745	lincRNA	lncRNA	chr08	7575810	7578288	-	1	2479	100
LNC_002345	XLOC_026727	lincRNA	lncRNA	chr08	7263389	7264393	-	3	804	91
LNC_002344	XLOC_026664	lincRNA	lncRNA	chr08	6271727	6273311	-	2	783	123
LNC_003199	XLOC_037206	lincRNA	lncRNA	chr11	20599960	20602222	-	3	638	117
LNC_003198	XLOC_037206	lincRNA	lncRNA	chr11	20599960	20602193	-	3	564	117
LNC_002349	XLOC_026820	lincRNA	lncRNA	chr08	8678814	8679570	-	2	616	116
LNC_002348	XLOC_026758	lincRNA	lncRNA	chr08	7767018	7768548	-	2	1393	131
LNC_000619	XLOC_007263	lincRNA	lncRNA	chr03	1358314	1363331	-	3	4774	112
LNC_000613	XLOC_007182	lincRNA	lncRNA	chr03	349861	354303	-	3	2954	171
LNC_000612	XLOC_007182	lincRNA	lncRNA	chr03	347018	354296	-	3	1315	90
LNC_000611	XLOC_007182	lincRNA	lncRNA	chr03	346954	354303	-	5	568	90
LNC_000610	XLOC_007182	lincRNA	lncRNA	chr03	346954	349763	-	2	1904	129
LNC_000617	XLOC_007255	lincRNA	lncRNA	chr03	1287872	1289096	-	2	506	68
LNC_000616	XLOC_007223	lincRNA	lncRNA	chr03	893883	894998	-	2	998	106
LNC_000615	XLOC_007208	lincRNA	lncRNA	chr03	684976	687168	-	1	2193	81
LNC_000614	XLOC_007182	lincRNA	lncRNA	chr03	352634	354303	-	3	1433	147
LNC_004567	XLOC_041713	lincRNA	lncRNA	mito3	272778	274079	-	1	1302	94
LNC_003547	XLOC_038869	lincRNA	lncRNA	chrUn_random	6769183	6774078	-	1	4896	121
LNC_004102	XLOC_040481	lincRNA	lncRNA	mito10	327993	328488	-	1	496	53
LNC_003925	XLOC_039982	lincRNA	lncRNA	mito1	183234	183880	-	1	647	61
LNC_004872	XLOC_042440	lincRNA	lncRNA	mito4	578576	579267	-	1	692	76
LNC_003549	XLOC_038872	lincRNA	lncRNA	chrUn_random	6781130	6781800	-	1	671	71
LNC_002414	XLOC_027662	lincRNA	lncRNA	chr08	39414762	39415343	-	1	582	126
LNC_004101	XLOC_040476	lincRNA	lncRNA	mito10	313168	314005	-	1	838	78
LNC_003664	XLOC_039261	lincRNA	lncRNA	chrUn_random	28067231	28067518	-	1	288	39
LNC_004100	XLOC_040475	lincRNA	lncRNA	mito10	312850	313070	-	1	221	61
LNC_004619	XLOC_041821	lincRNA	lncRNA	mito3	702499	703162	-	1	664	74
LNC_002750	XLOC_031165	lincRNA	lncRNA	chr09	35354305	35355208	-	2	813	99
LNC_002751	XLOC_031193	lincRNA	lncRNA	chr09	35779983	35780552	-	1	570	56
LNC_002752	XLOC_031199	lincRNA	lncRNA	chr09	35914930	35917392	-	2	744	92
LNC_002753	XLOC_031203	lincRNA	lncRNA	chr09	35973980	35974531	-	2	385	58
LNC_002755	XLOC_031216	lincRNA	lncRNA	chr09	36244499	36244994	-	1	496	150
LNC_001056	XLOC_012407	lincRNA	lncRNA	chr04	24384458	24385628	-	2	1102	193
LNC_001057	XLOC_012409	lincRNA	lncRNA	chr04	24400152	24401623	-	1	1472	216
LNC_001054	XLOC_012377	lincRNA	lncRNA	chr04	24020636	24023981	-	2	958	170
LNC_001055	XLOC_012390	lincRNA	lncRNA	chr04	24154566	24155254	-	1	689	62
LNC_001052	XLOC_012315	lincRNA	lncRNA	chr04	22944880	22945347	-	1	468	139
LNC_001053	XLOC_012335	lincRNA	lncRNA	chr04	23413832	23415692	-	2	1686	132
LNC_001050	XLOC_012285	lincRNA	lncRNA	chr04	22253372	22256937	-	2	704	133
LNC_001051	XLOC_012301	lincRNA	lncRNA	chr04	22613168	22616868	-	1	3701	126
LNC_001058	XLOC_012429	lincRNA	lncRNA	chr04	24689119	24690266	-	2	1083	61
LNC_001059	XLOC_012446	lincRNA	lncRNA	chr04	24929587	24930468	-	2	758	140
LNC_004991	XLOC_042775	lincRNA	lncRNA	mito5	443351	444130	-	1	780	81
LNC_004992	XLOC_042778	lincRNA	lncRNA	mito5	449674	449981	-	1	308	37
LNC_004636	XLOC_041849	lincRNA	lncRNA	mito3	819214	819661	-	1	448	60
LNC_004994	XLOC_042785	lincRNA	lncRNA	mito5	468938	469204	-	1	267	65
LNC_004109	XLOC_040504	lincRNA	lncRNA	mito10	638330	638580	-	1	251	50
LNC_004108	XLOC_040502	lincRNA	lncRNA	mito10	632231	633529	-	1	1299	128
LNC_004652	XLOC_041892	lincRNA	lncRNA	mito3	1341893	1342538	-	1	646	53
LNC_003977	XLOC_040116	lincRNA	lncRNA	mito1	586336	587017	-	1	682	88
LNC_003605	XLOC_039015	lincRNA	lncRNA	chrUn_random	9746123	9769807	-	2	1435	83
LNC_003975	XLOC_040109	lincRNA	lncRNA	mito1	560332	560665	-	1	334	111
LNC_003974	XLOC_040106	lincRNA	lncRNA	mito1	543061	547786	-	1	4726	131
LNC_003973	XLOC_040105	lincRNA	lncRNA	mito1	541326	542924	-	1	1599	103
LNC_003972	XLOC_040101	lincRNA	lncRNA	mito1	526077	526680	-	1	604	85
LNC_003971	XLOC_040096	lincRNA	lncRNA	mito1	517475	517784	-	1	310	76
LNC_003604	XLOC_039015	lincRNA	lncRNA	chrUn_random	9746123	9769781	-	2	1405	83
LNC_003607	XLOC_039017	lincRNA	lncRNA	chrUn_random	9784348	9784587	-	1	240	65
LNC_003979	XLOC_040122	lincRNA	lncRNA	mito1	599654	602072	-	1	2419	103
LNC_003978	XLOC_040119	lincRNA	lncRNA	mito1	589173	595030	-	1	5858	127
LNC_004978	XLOC_042738	lincRNA	lncRNA	mito5	356595	356928	-	1	334	70
LNC_003606	XLOC_039015	lincRNA	lncRNA	chrUn_random	9746123	9769848	-	3	1332	77
LNC_003970	XLOC_040095	lincRNA	lncRNA	mito1	513231	514077	-	1	847	73
LNC_004920	XLOC_042543	lincRNA	lncRNA	mito4	906263	909570	-	1	3308	93
LNC_002628	XLOC_029885	lincRNA	lncRNA	chr09	749799	750196	-	1	398	132
LNC_002629	XLOC_029909	lincRNA	lncRNA	chr09	1042630	1043016	-	1	387	88
LNC_004638	XLOC_041851	lincRNA	lncRNA	mito3	833637	833889	-	1	253	54
LNC_001856	XLOC_021058	lincRNA	lncRNA	chr06	37098119	37099192	-	3	849	140
LNC_001857	XLOC_021084	lincRNA	lncRNA	chr06	37362883	37363590	-	1	708	78
LNC_004876	XLOC_042449	lincRNA	lncRNA	mito4	596322	597195	-	1	874	71
LNC_001788	XLOC_020306	lincRNA	lncRNA	chr06	22460012	22462441	-	3	1016	110
LNC_002765	XLOC_031421	lincRNA	lncRNA	chr09	39304624	39306822	-	3	1938	74
LNC_003903	XLOC_039922	lincRNA	lncRNA	mito1	11951	13332	-	1	1382	85
LNC_002764	XLOC_031421	lincRNA	lncRNA	chr09	39304624	39306807	-	4	1240	75
LNC_005236	XLOC_043469	lincRNA	lncRNA	mito8	354401	354640	-	1	240	46
LNC_001789	XLOC_020306	lincRNA	lncRNA	chr06	22460012	22462456	-	4	2132	137
LNC_005235	XLOC_043468	lincRNA	lncRNA	mito8	348665	348913	-	1	249	34
LNC_005232	XLOC_043463	lincRNA	lncRNA	mito8	330880	334576	-	1	3697	100
LNC_005230	XLOC_043456	lincRNA	lncRNA	mito8	304250	309396	-	1	5147	150
LNC_005231	XLOC_043460	lincRNA	lncRNA	mito8	320923	322147	-	1	1225	69
LNC_002760	XLOC_031319	lincRNA	lncRNA	chr09	37899383	37901609	-	4	1160	95
LNC_002959	XLOC_033530	lincRNA	lncRNA	chr10	10846199	10846549	-	1	351	85
LNC_002763	XLOC_031417	lincRNA	lncRNA	chr09	39269232	39270489	-	1	1258	130
LNC_002762	XLOC_031324	lincRNA	lncRNA	chr09	37958390	37958655	-	1	266	55
LNC_005228	XLOC_043447	lincRNA	lncRNA	mito8	265692	267137	-	1	1446	110
LNC_005057	XLOC_042945	lincRNA	lncRNA	mito6	46377	47123	-	1	747	81
LNC_003755	XLOC_039527	lincRNA	lncRNA	chrUn_random	38980317	38980744	-	1	428	89
LNC_003754	XLOC_039526	lincRNA	lncRNA	chrUn_random	38823522	38823941	-	1	420	89
LNC_003753	XLOC_039512	lincRNA	lncRNA	chrUn_random	37241062	37241311	-	1	250	83
LNC_002950	XLOC_033442	lincRNA	lncRNA	chr10	5300572	5301033	-	1	462	49
LNC_003751	XLOC_039506	lincRNA	lncRNA	chrUn_random	36267973	36268420	-	1	448	101
LNC_002441	XLOC_028039	lincRNA	lncRNA	chr08	44344812	44349059	-	2	1269	142
LNC_001823	XLOC_020811	lincRNA	lncRNA	chr06	34331622	34334455	-	3	703	162
LNC_001822	XLOC_020811	lincRNA	lncRNA	chr06	34331622	34334453	-	3	695	160
LNC_001825	XLOC_020826	lincRNA	lncRNA	chr06	34447459	34447845	-	1	387	128
LNC_001824	XLOC_020811	lincRNA	lncRNA	chr06	34331622	34334457	-	4	2534	110
LNC_005058	XLOC_042946	lincRNA	lncRNA	mito6	48325	50869	-	1	2545	171
LNC_001741	XLOC_019680	lincRNA	lncRNA	chr06	9036808	9037049	-	1	242	53
LNC_004879	XLOC_042452	lincRNA	lncRNA	mito4	607535	607783	-	1	249	57
LNC_004600	XLOC_041783	lincRNA	lncRNA	mito3	481152	482435	-	1	1284	94
LNC_004189	XLOC_040717	lincRNA	lncRNA	mito12	89991	90355	-	1	365	54
LNC_004188	XLOC_040704	lincRNA	lncRNA	mito12	47687	48198	-	1	512	48
LNC_004187	XLOC_040702	lincRNA	lncRNA	mito12	41857	43388	-	1	1532	88
LNC_004185	XLOC_040700	lincRNA	lncRNA	mito12	39370	40369	-	1	1000	66
LNC_004184	XLOC_040694	lincRNA	lncRNA	mito12	23030	24268	-	1	1239	94
LNC_004183	XLOC_040689	lincRNA	lncRNA	mito12	15960	19146	-	1	3187	146
LNC_004182	XLOC_040685	lincRNA	lncRNA	mito12	3969	4533	-	1	565	66
LNC_004181	XLOC_040684	lincRNA	lncRNA	mito12	295	3270	-	1	2976	133
LNC_005156	XLOC_043210	lincRNA	lncRNA	mito7	97981	99015	-	1	1035	126
LNC_002118	XLOC_023926	lincRNA	lncRNA	chr07	30330126	30331084	-	1	959	154
LNC_002119	XLOC_023928	lincRNA	lncRNA	chr07	30349252	30349676	-	1	425	70
LNC_002116	XLOC_023844	lincRNA	lncRNA	chr07	28459876	28460209	-	1	334	111
LNC_002117	XLOC_023908	lincRNA	lncRNA	chr07	30057655	30057994	-	1	340	112
LNC_002114	XLOC_023818	lincRNA	lncRNA	chr07	28036605	28039410	-	2	617	108
LNC_002115	XLOC_023818	lincRNA	lncRNA	chr07	28036605	28039411	-	2	711	111
LNC_002112	XLOC_023727	lincRNA	lncRNA	chr07	25297556	25297850	-	1	295	61
LNC_002113	XLOC_023748	lincRNA	lncRNA	chr07	26169265	26169511	-	1	247	54
LNC_002110	XLOC_023714	lincRNA	lncRNA	chr07	24816518	24816977	-	1	460	84
LNC_002111	XLOC_023722	lincRNA	lncRNA	chr07	25190955	25191245	-	1	291	96
LNC_004281	XLOC_040981	lincRNA	lncRNA	mito2	67076	67357	-	1	282	45
LNC_005093	XLOC_043048	lincRNA	lncRNA	mito6	372501	373050	-	1	550	68
LNC_005148	XLOC_043193	lincRNA	lncRNA	mito7	51193	51446	-	1	254	49
LNC_003552	XLOC_038880	lincRNA	lncRNA	chrUn_random	6809257	6809494	-	1	238	54
LNC_004618	XLOC_041820	lincRNA	lncRNA	mito3	699844	700106	-	1	263	78
LNC_005056	XLOC_042941	lincRNA	lncRNA	mito6	36852	37461	-	1	610	80
LNC_003715	XLOC_039404	lincRNA	lncRNA	chrUn_random	33259989	33260236	-	1	248	68
LNC_004299	XLOC_041016	lincRNA	lncRNA	mito2	167229	168018	-	1	790	89
LNC_002023	XLOC_023017	lincRNA	lncRNA	chr07	4118895	4121728	-	3	2064	129
LNC_002026	XLOC_023017	lincRNA	lncRNA	chr07	4118895	4121764	-	3	2277	129
LNC_002027	XLOC_023017	lincRNA	lncRNA	chr07	4118895	4121766	-	2	2545	129
LNC_002024	XLOC_023017	lincRNA	lncRNA	chr07	4118895	4121764	-	2	2390	165
LNC_002025	XLOC_023017	lincRNA	lncRNA	chr07	4118895	4121764	-	2	2567	129
LNC_002028	XLOC_023017	lincRNA	lncRNA	chr07	4118895	4121766	-	3	2065	165
LNC_002029	XLOC_023017	lincRNA	lncRNA	chr07	4118895	4121797	-	3	2273	129
LNC_003742	XLOC_039473	lincRNA	lncRNA	chrUn_random	35540907	35541576	-	2	466	139
LNC_003212	XLOC_037304	lincRNA	lncRNA	chr11	22248929	22250831	-	2	1243	66
LNC_003213	XLOC_037314	lincRNA	lncRNA	chr11	22386856	22389695	-	3	1319	89
LNC_003216	XLOC_037314	lincRNA	lncRNA	chr11	22386856	22389713	-	4	2503	153
LNC_003217	XLOC_037314	lincRNA	lncRNA	chr11	22386856	22389713	-	3	1341	89
LNC_003214	XLOC_037314	lincRNA	lncRNA	chr11	22386856	22389695	-	4	1426	89
LNC_003215	XLOC_037314	lincRNA	lncRNA	chr11	22386856	22389695	-	3	1337	89
LNC_004976	XLOC_042736	lincRNA	lncRNA	mito5	350794	351142	-	1	349	42
LNC_003218	XLOC_037346	lincRNA	lncRNA	chr11	22797780	22802223	-	2	4338	106
LNC_003219	XLOC_037352	lincRNA	lncRNA	chr11	22917619	22920301	-	2	2550	117
LNC_004569	XLOC_041716	lincRNA	lncRNA	mito3	279762	280201	-	1	440	42
LNC_004568	XLOC_041715	lincRNA	lncRNA	mito3	278920	279184	-	1	265	58
LNC_003739	XLOC_039470	lincRNA	lncRNA	chrUn_random	34885542	34886299	-	1	758	80
LNC_003800	XLOC_039661	lincRNA	lncRNA	chrUn_random	45516679	45519102	-	1	2424	137
LNC_003738	XLOC_039466	lincRNA	lncRNA	chrUn_random	34717139	34722822	-	1	5684	125
LNC_004297	XLOC_041013	lincRNA	lncRNA	mito2	158987	159346	-	1	360	84
LNC_005233	XLOC_043464	lincRNA	lncRNA	mito8	336187	336655	-	1	469	107
LNC_005068	XLOC_042982	lincRNA	lncRNA	mito6	170255	177498	-	1	7244	137
LNC_002717	XLOC_030945	lincRNA	lncRNA	chr09	27214544	27214813	-	1	270	56
LNC_002985	XLOC_033942	lincRNA	lncRNA	chr10	24461347	24461843	-	1	497	91
LNC_003804	XLOC_039668	lincRNA	lncRNA	chrUn_random	45634730	45635797	-	1	1068	79
LNC_002336	XLOC_026540	lincRNA	lncRNA	chr08	4273909	4274325	-	1	417	77
LNC_002337	XLOC_026557	lincRNA	lncRNA	chr08	4407755	4408504	-	2	674	109
LNC_002334	XLOC_026514	lincRNA	lncRNA	chr08	3901467	3902556	-	1	1090	110
LNC_002335	XLOC_026515	lincRNA	lncRNA	chr08	3913213	3914692	-	3	1329	116
LNC_002330	XLOC_026471	lincRNA	lncRNA	chr08	3470734	3471357	-	2	455	124
LNC_002338	XLOC_026591	lincRNA	lncRNA	chr08	5028435	5029380	-	2	654	106
LNC_002339	XLOC_026601	lincRNA	lncRNA	chr08	5102603	5102988	-	1	386	88
LNC_002759	XLOC_031319	lincRNA	lncRNA	chr09	37899383	37900581	-	3	1048	95
LNC_002984	XLOC_033937	lincRNA	lncRNA	chr10	24394624	24395288	-	1	665	50
LNC_003733	XLOC_039453	lincRNA	lncRNA	chrUn_random	34685661	34688962	-	1	3302	108
LNC_003732	XLOC_039452	lincRNA	lncRNA	chrUn_random	34684824	34685537	-	1	714	160
LNC_000668	XLOC_008003	lincRNA	lncRNA	chr03	14987638	14987844	-	1	207	68
LNC_000669	XLOC_008032	lincRNA	lncRNA	chr03	16611940	16612339	-	1	400	87
LNC_000666	XLOC_007964	lincRNA	lncRNA	chr03	13257012	13257613	-	1	602	127
LNC_000667	XLOC_007972	lincRNA	lncRNA	chr03	14465415	14466124	-	3	573	190
LNC_000664	XLOC_007957	lincRNA	lncRNA	chr03	12756600	12829653	-	2	505	89
LNC_000665	XLOC_007960	lincRNA	lncRNA	chr03	13068993	13069239	-	1	247	81
LNC_000662	XLOC_007952	lincRNA	lncRNA	chr03	11890649	11891067	-	1	419	139
LNC_000663	XLOC_007956	lincRNA	lncRNA	chr03	12323961	12324187	-	1	227	75
LNC_002987	XLOC_033948	lincRNA	lncRNA	chr10	24543846	24544196	-	1	351	68
LNC_004864	XLOC_042426	lincRNA	lncRNA	mito4	543005	543215	-	1	211	62
LNC_004865	XLOC_042428	lincRNA	lncRNA	mito4	547480	547826	-	1	347	87
LNC_003736	XLOC_039459	lincRNA	lncRNA	chrUn_random	34698699	34700924	-	1	2226	99
LNC_004898	XLOC_042500	lincRNA	lncRNA	mito4	763166	764789	-	1	1624	90
LNC_003038	XLOC_034785	lincRNA	lncRNA	chr10	34532162	34532451	-	1	290	74
LNC_003039	XLOC_034799	lincRNA	lncRNA	chr10	34682134	34684194	-	2	1909	108
LNC_004563	XLOC_041702	lincRNA	lncRNA	mito3	250857	251802	-	1	946	70
LNC_002990	XLOC_034062	lincRNA	lncRNA	chr10	25944451	25945824	-	2	1284	125
LNC_003032	XLOC_034699	lincRNA	lncRNA	chr10	33664564	33665582	-	2	794	87
LNC_003033	XLOC_034711	lincRNA	lncRNA	chr10	33790687	33793436	-	2	1467	108
LNC_003030	XLOC_034640	lincRNA	lncRNA	chr10	33062151	33062922	-	2	688	162
LNC_002991	XLOC_034062	lincRNA	lncRNA	chr10	25944451	25945829	-	3	898	125
LNC_003037	XLOC_034770	lincRNA	lncRNA	chr10	34363611	34363837	-	1	227	75
LNC_003034	XLOC_034737	lincRNA	lncRNA	chr10	34033752	34035525	-	4	1470	93
LNC_003035	XLOC_034758	lincRNA	lncRNA	chr10	34259391	34260277	-	2	400	116
LNC_003963	XLOC_040086	lincRNA	lncRNA	mito1	495428	495631	-	1	204	52
LNC_002746	XLOC_031154	lincRNA	lncRNA	chr09	35279099	35281189	-	2	839	81
LNC_002744	XLOC_031131	lincRNA	lncRNA	chr09	35026757	35030041	-	2	762	86
LNC_002743	XLOC_031131	lincRNA	lncRNA	chr09	35026602	35030058	-	3	469	95
LNC_002741	XLOC_031116	lincRNA	lncRNA	chr09	34735187	34736193	-	3	803	87
LNC_002740	XLOC_031116	lincRNA	lncRNA	chr09	34735187	34736174	-	3	730	87
LNC_001781	XLOC_020248	lincRNA	lncRNA	chr06	20481731	20481984	-	1	254	43
LNC_002749	XLOC_031161	lincRNA	lncRNA	chr09	35311534	35311798	-	1	265	61
LNC_001045	XLOC_012197	lincRNA	lncRNA	chr04	19706229	19706953	-	1	725	68
LNC_001044	XLOC_012185	lincRNA	lncRNA	chr04	19146818	19147035	-	1	218	72
LNC_001047	XLOC_012263	lincRNA	lncRNA	chr04	21959014	21960724	-	2	1313	130
LNC_001046	XLOC_012217	lincRNA	lncRNA	chr04	20424266	20424473	-	1	208	54
LNC_001041	XLOC_012145	lincRNA	lncRNA	chr04	17313199	17316289	-	1	3091	80
LNC_001040	XLOC_012126	lincRNA	lncRNA	chr04	16779113	16781758	-	1	2646	120
LNC_001043	XLOC_012175	lincRNA	lncRNA	chr04	18736244	18736594	-	1	351	90
LNC_001042	XLOC_012172	lincRNA	lncRNA	chr04	18663547	18710303	-	2	664	124
LNC_001049	XLOC_012283	lincRNA	lncRNA	chr04	22240797	22241081	-	1	285	94
LNC_001048	XLOC_012282	lincRNA	lncRNA	chr04	22237781	22238000	-	1	220	72
LNC_004987	XLOC_042769	lincRNA	lncRNA	mito5	429493	429876	-	1	384	63
LNC_004985	XLOC_042763	lincRNA	lncRNA	mito5	411619	417118	-	1	5500	128
LNC_004984	XLOC_042761	lincRNA	lncRNA	mito5	409743	410148	-	1	406	46
LNC_004983	XLOC_042757	lincRNA	lncRNA	mito5	402672	403948	-	1	1277	108
LNC_004982	XLOC_042756	lincRNA	lncRNA	mito5	401136	402568	-	1	1433	111
LNC_004981	XLOC_042746	lincRNA	lncRNA	mito5	372483	373273	-	1	791	63
LNC_004283	XLOC_040985	lincRNA	lncRNA	mito2	74395	75633	-	1	1239	96
LNC_004989	XLOC_042771	lincRNA	lncRNA	mito5	434764	437188	-	1	2425	97
LNC_004342	XLOC_041157	lincRNA	lncRNA	mito2	584239	586506	-	1	2268	142
LNC_005107	XLOC_043075	lincRNA	lncRNA	mito6	456324	456782	-	1	459	56
LNC_005103	XLOC_043066	lincRNA	lncRNA	mito6	417300	418351	-	1	1052	82
LNC_005055	XLOC_042935	lincRNA	lncRNA	mito6	29858	30251	-	1	394	40
LNC_005100	XLOC_043060	lincRNA	lncRNA	mito6	400558	400790	-	1	233	37
LNC_005101	XLOC_043062	lincRNA	lncRNA	mito6	410111	410364	-	1	254	61
LNC_001100	XLOC_013097	lincRNA	lncRNA	chr04	34101419	34102512	-	3	813	76
LNC_001101	XLOC_013097	lincRNA	lncRNA	chr04	34101419	34102515	-	2	991	78
LNC_001102	XLOC_013097	lincRNA	lncRNA	chr04	34101419	34102518	-	2	997	78
LNC_001103	XLOC_013103	lincRNA	lncRNA	chr04	34158632	34159479	-	2	589	98
LNC_001104	XLOC_013113	lincRNA	lncRNA	chr04	34259172	34260566	-	1	1395	200
LNC_001106	XLOC_013123	lincRNA	lncRNA	chr04	34374616	34377618	-	2	2898	84
LNC_002630	XLOC_029911	lincRNA	lncRNA	chr09	1064206	1064503	-	1	298	58
LNC_002637	XLOC_030021	lincRNA	lncRNA	chr09	2284827	2288355	-	4	727	128
LNC_002636	XLOC_030014	lincRNA	lncRNA	chr09	2199201	2200013	-	2	731	75
LNC_002635	XLOC_030014	lincRNA	lncRNA	chr09	2198802	2200013	-	3	554	70
LNC_002634	XLOC_030014	lincRNA	lncRNA	chr09	2198802	2200013	-	2	486	81
LNC_000406	XLOC_004945	lincRNA	lncRNA	chr02	24944447	24945220	-	2	299	91
LNC_000404	XLOC_004897	lincRNA	lncRNA	chr02	24382774	24384670	-	2	1728	129
LNC_000405	XLOC_004916	lincRNA	lncRNA	chr02	24633576	24636071	-	2	2410	115
LNC_000402	XLOC_004865	lincRNA	lncRNA	chr02	24108520	24109527	-	2	901	70
LNC_000400	XLOC_004824	lincRNA	lncRNA	chr02	23722052	23726572	-	2	960	131
LNC_000409	XLOC_004947	lincRNA	lncRNA	chr02	24983389	24988989	-	2	1251	107
LNC_005206	XLOC_043340	lincRNA	lncRNA	mito8	152	405	-	1	254	41
LNC_004653	XLOC_041893	lincRNA	lncRNA	mito3	1345613	1346025	-	1	413	45
LNC_004658	XLOC_041909	lincRNA	lncRNA	mito3	1383232	1383873	-	1	642	87
LNC_003698	XLOC_039371	lincRNA	lncRNA	chrUn_random	32599467	32599906	-	1	440	46
LNC_003699	XLOC_039374	lincRNA	lncRNA	chrUn_random	32604115	32605578	-	1	1464	96
LNC_003696	XLOC_039363	lincRNA	lncRNA	chrUn_random	32115369	32115630	-	1	262	87
LNC_003697	XLOC_039370	lincRNA	lncRNA	chrUn_random	32597252	32597718	-	1	467	88
LNC_003694	XLOC_039351	lincRNA	lncRNA	chrUn_random	31098378	31098710	-	1	333	111
LNC_003695	XLOC_039359	lincRNA	lncRNA	chrUn_random	31516527	31516781	-	1	255	84
LNC_003692	XLOC_039346	lincRNA	lncRNA	chrUn_random	30570090	30570707	-	1	618	82
LNC_003693	XLOC_039350	lincRNA	lncRNA	chrUn_random	30977164	30977419	-	1	256	64
LNC_003690	XLOC_039343	lincRNA	lncRNA	chrUn_random	30561808	30562041	-	1	234	67
LNC_003691	XLOC_039344	lincRNA	lncRNA	chrUn_random	30566242	30566781	-	1	540	77
LNC_005229	XLOC_043454	lincRNA	lncRNA	mito8	296854	298377	-	1	1524	130
LNC_005224	XLOC_043434	lincRNA	lncRNA	mito8	231432	231958	-	1	527	82
LNC_005227	XLOC_043439	lincRNA	lncRNA	mito8	242663	248809	-	2	6056	102
LNC_005226	XLOC_043436	lincRNA	lncRNA	mito8	233274	233553	-	1	280	57
LNC_005221	XLOC_043422	lincRNA	lncRNA	mito8	200043	200716	-	1	674	66
LNC_005220	XLOC_043417	lincRNA	lncRNA	mito8	186283	187180	-	1	898	84
LNC_005223	XLOC_043428	lincRNA	lncRNA	mito8	220555	221337	-	1	783	66
LNC_003160	XLOC_036880	lincRNA	lncRNA	chr11	7308567	7309149	-	1	583	90
LNC_003161	XLOC_036891	lincRNA	lncRNA	chr11	7635399	7637415	-	2	1931	159
LNC_003162	XLOC_036893	lincRNA	lncRNA	chr11	7674873	7675377	-	1	505	61
LNC_003969	XLOC_040093	lincRNA	lncRNA	mito1	510527	511167	-	1	641	137
LNC_003164	XLOC_036899	lincRNA	lncRNA	chr11	7988768	7989018	-	1	251	83
LNC_003165	XLOC_036900	lincRNA	lncRNA	chr11	8158380	8158716	-	1	337	112
LNC_003167	XLOC_036917	lincRNA	lncRNA	chr11	9009916	9012370	-	2	1095	66
LNC_001854	XLOC_021058	lincRNA	lncRNA	chr06	37098119	37098872	-	2	663	90
LNC_001855	XLOC_021058	lincRNA	lncRNA	chr06	37098119	37099192	-	2	771	128
LNC_001852	XLOC_021020	lincRNA	lncRNA	chr06	36649589	36653306	-	2	341	103
LNC_001853	XLOC_021022	lincRNA	lncRNA	chr06	36660175	36660406	-	1	232	43
LNC_001850	XLOC_020959	lincRNA	lncRNA	chr06	35879747	35880509	-	1	763	65
LNC_001851	XLOC_020981	lincRNA	lncRNA	chr06	36164476	36164808	-	1	333	78
LNC_003004	XLOC_034248	lincRNA	lncRNA	chr10	28384029	28384474	-	1	446	117
LNC_004699	XLOC_042020	lincRNA	lncRNA	mito3	1778116	1778492	-	1	377	71
LNC_004866	XLOC_042429	lincRNA	lncRNA	mito4	549106	551932	-	1	2827	85
LNC_003904	XLOC_039924	lincRNA	lncRNA	mito1	15361	17456	-	1	2096	67
LNC_002109	XLOC_023709	lincRNA	lncRNA	chr07	24449594	24450571	-	1	978	259
LNC_002108	XLOC_023707	lincRNA	lncRNA	chr07	24323784	24323988	-	1	205	43
LNC_002105	XLOC_023699	lincRNA	lncRNA	chr07	23497878	23498082	-	1	205	44
LNC_002104	XLOC_023686	lincRNA	lncRNA	chr07	22247879	22248143	-	1	265	39
LNC_002107	XLOC_023703	lincRNA	lncRNA	chr07	24178250	24178713	-	1	464	154
LNC_002106	XLOC_023700	lincRNA	lncRNA	chr07	23500477	23500716	-	1	240	77
LNC_002101	XLOC_023673	lincRNA	lncRNA	chr07	21666756	21667091	-	1	336	93
LNC_002100	XLOC_023672	lincRNA	lncRNA	chr07	21663734	21665444	-	2	1227	95
LNC_002103	XLOC_023682	lincRNA	lncRNA	chr07	22016264	22016929	-	1	666	89
LNC_002102	XLOC_023674	lincRNA	lncRNA	chr07	21675773	21675994	-	1	222	74
LNC_000208	XLOC_002393	lincRNA	lncRNA	chr01	18718981	18719254	-	1	274	64
LNC_004676	XLOC_041952	lincRNA	lncRNA	mito3	1557785	1560526	-	1	2742	110
LNC_003519	XLOC_038743	lincRNA	lncRNA	chrUn_random	3923060	3923561	-	1	502	167
LNC_003518	XLOC_038718	lincRNA	lncRNA	chrUn_random	2019989	2020269	-	1	281	70
LNC_000209	XLOC_002422	lincRNA	lncRNA	chr01	19672080	19673953	-	2	1790	102
LNC_003517	XLOC_038693	lincRNA	lncRNA	chrUn_random	740554	740760	-	1	207	69
LNC_003516	XLOC_038692	lincRNA	lncRNA	chrUn_random	359333	359810	-	1	478	88
LNC_004086	XLOC_040437	lincRNA	lncRNA	mito10	216229	216614	-	1	386	88
LNC_005240	XLOC_043481	lincRNA	lncRNA	mito8	380605	381881	-	1	1277	111
LNC_004087	XLOC_040439	lincRNA	lncRNA	mito10	222713	223229	-	1	517	94
LNC_004084	XLOC_040432	lincRNA	lncRNA	mito10	208868	209298	-	1	431	86
LNC_004085	XLOC_040433	lincRNA	lncRNA	mito10	209558	210561	-	1	1004	80
LNC_004082	XLOC_040430	lincRNA	lncRNA	mito10	203938	204242	-	1	305	84
LNC_004083	XLOC_040431	lincRNA	lncRNA	mito10	206458	206919	-	1	462	70
LNC_004080	XLOC_040425	lincRNA	lncRNA	mito10	191825	192615	-	1	791	135
LNC_004081	XLOC_040429	lincRNA	lncRNA	mito10	202201	203880	-	1	1680	101
LNC_004868	XLOC_042435	lincRNA	lncRNA	mito4	566754	567220	-	1	467	81
LNC_002031	XLOC_023033	lincRNA	lncRNA	chr07	4323089	4326102	-	3	760	124
LNC_002030	XLOC_023025	lincRNA	lncRNA	chr07	4206062	4206359	-	1	298	71
LNC_002033	XLOC_023033	lincRNA	lncRNA	chr07	4323089	4326135	-	2	2952	124
LNC_002032	XLOC_023033	lincRNA	lncRNA	chr07	4323089	4326135	-	3	1161	124
LNC_002037	XLOC_023037	lincRNA	lncRNA	chr07	4383790	4386573	-	2	2421	131
LNC_002036	XLOC_023037	lincRNA	lncRNA	chr07	4383790	4386573	-	2	1137	102
LNC_002039	XLOC_023037	lincRNA	lncRNA	chr07	4383790	4386768	-	3	969	107
LNC_002038	XLOC_023037	lincRNA	lncRNA	chr07	4383790	4386573	-	4	822	98
LNC_003201	XLOC_037206	lincRNA	lncRNA	chr11	20601015	20602228	-	2	1141	117
LNC_003202	XLOC_037234	lincRNA	lncRNA	chr11	21099042	21099704	-	1	663	83
LNC_003205	XLOC_037264	lincRNA	lncRNA	chr11	21570025	21571942	-	2	856	85
LNC_003207	XLOC_037288	lincRNA	lncRNA	chr11	21943738	21944118	-	1	381	73
LNC_002416	XLOC_027717	lincRNA	lncRNA	chr08	40113831	40116447	-	2	1489	82
LNC_003208	XLOC_037293	lincRNA	lncRNA	chr11	22014819	22015492	-	2	623	53
LNC_004552	XLOC_041675	lincRNA	lncRNA	mito3	158584	158977	-	1	394	60
LNC_004553	XLOC_041680	lincRNA	lncRNA	mito3	172490	179822	-	1	7333	224
LNC_004554	XLOC_041681	lincRNA	lncRNA	mito3	181140	181775	-	1	636	82
LNC_002415	XLOC_027708	lincRNA	lncRNA	chr08	40011848	40012206	-	1	359	119
LNC_004556	XLOC_041684	lincRNA	lncRNA	mito3	186158	186458	-	1	301	80
LNC_004557	XLOC_041688	lincRNA	lncRNA	mito3	199627	201101	-	1	1475	103
LNC_004089	XLOC_040442	lincRNA	lncRNA	mito10	229850	230243	-	1	394	77
LNC_004343	XLOC_041158	lincRNA	lncRNA	mito2	587224	587941	-	1	718	112
LNC_002412	XLOC_027536	lincRNA	lncRNA	chr08	37666342	37667494	-	3	824	66
LNC_001695	XLOC_019222	lincRNA	lncRNA	chr06	3169651	3173621	-	2	524	83
LNC_001697	XLOC_019244	lincRNA	lncRNA	chr06	3558350	3559002	-	1	653	103
LNC_001698	XLOC_019248	lincRNA	lncRNA	chr06	3652013	3652531	-	1	519	117
LNC_001699	XLOC_019265	lincRNA	lncRNA	chr06	3888172	3888845	-	2	591	134
LNC_002410	XLOC_027456	lincRNA	lncRNA	chr08	36400548	36402330	-	2	1236	94
LNC_004344	XLOC_041166	lincRNA	lncRNA	mito2	606477	606849	-	1	373	49
LNC_005063	XLOC_042971	lincRNA	lncRNA	mito6	126263	126607	-	1	345	71
LNC_001423	XLOC_016709	lincRNA	lncRNA	chr05	39690964	39691275	-	1	312	50
LNC_001422	XLOC_016697	lincRNA	lncRNA	chr05	39571301	39572906	-	2	1413	100
LNC_002325	XLOC_026373	lincRNA	lncRNA	chr08	2406861	2407141	-	1	281	49
LNC_002324	XLOC_026338	lincRNA	lncRNA	chr08	1928823	1929330	-	1	508	59
LNC_000676	XLOC_008047	lincRNA	lncRNA	chr03	17471898	17472329	-	1	432	95
LNC_000671	XLOC_008036	lincRNA	lncRNA	chr03	16727014	16727331	-	1	318	84
LNC_000670	XLOC_008033	lincRNA	lncRNA	chr03	16627526	16628486	-	1	961	77
LNC_000672	XLOC_008044	lincRNA	lncRNA	chr03	17272568	17273440	-	1	873	92
LNC_001429	XLOC_016767	lincRNA	lncRNA	chr05	40416179	40419462	-	5	1249	90
LNC_001428	XLOC_016765	lincRNA	lncRNA	chr05	40393788	40395677	-	5	1509	171
LNC_004088	XLOC_040440	lincRNA	lncRNA	mito10	225697	226457	-	1	761	80
LNC_005066	XLOC_042978	lincRNA	lncRNA	mito6	158924	160073	-	1	1150	61
LNC_003028	XLOC_034625	lincRNA	lncRNA	chr10	32669632	32671167	-	1	1536	173
LNC_002958	XLOC_033515	lincRNA	lncRNA	chr10	9428582	9428847	-	1	266	39
LNC_003021	XLOC_034564	lincRNA	lncRNA	chr10	31995288	31996841	-	3	1388	182
LNC_003020	XLOC_034564	lincRNA	lncRNA	chr10	31995288	31996841	-	3	1260	133
LNC_003023	XLOC_034565	lincRNA	lncRNA	chr10	31996972	31999047	-	2	1981	97
LNC_003022	XLOC_034565	lincRNA	lncRNA	chr10	31996972	31999045	-	3	1054	106
LNC_003025	XLOC_034619	lincRNA	lncRNA	chr10	32605881	32606939	-	1	1059	79
LNC_003024	XLOC_034565	lincRNA	lncRNA	chr10	31996972	31999047	-	3	1148	113
LNC_003027	XLOC_034625	lincRNA	lncRNA	chr10	32667402	32671346	-	2	1175	173
LNC_003026	XLOC_034621	lincRNA	lncRNA	chr10	32615823	32617633	-	2	579	61
LNC_003002	XLOC_034243	lincRNA	lncRNA	chr10	28336754	28337403	-	2	544	102
LNC_004969	XLOC_042711	lincRNA	lncRNA	mito5	46274	47420	-	1	1147	85
LNC_001078	XLOC_012729	lincRNA	lncRNA	chr04	28942187	28947827	-	6	1651	132
LNC_001079	XLOC_012745	lincRNA	lncRNA	chr04	29266485	29266802	-	1	318	61
LNC_005275	XLOC_043573	lincRNA	lncRNA	mito9	105941	106328	-	1	388	99
LNC_001075	XLOC_012714	lincRNA	lncRNA	chr04	28733495	28733992	-	1	498	57
LNC_001076	XLOC_012715	lincRNA	lncRNA	chr04	28734363	28734929	-	1	567	128
LNC_001077	XLOC_012729	lincRNA	lncRNA	chr04	28942187	28947545	-	6	1331	103
LNC_004683	XLOC_041974	lincRNA	lncRNA	mito3	1635719	1638726	-	1	3008	103
LNC_001679	XLOC_019031	lincRNA	lncRNA	chr06	865125	865723	-	1	599	125
LNC_004827	XLOC_042342	lincRNA	lncRNA	mito4	199472	199733	-	1	262	47
LNC_002761	XLOC_031319	lincRNA	lncRNA	chr09	37899383	37901684	-	4	1252	95
LNC_004859	XLOC_042410	lincRNA	lncRNA	mito4	496864	498113	-	1	1250	74
LNC_004558	XLOC_041691	lincRNA	lncRNA	mito3	207554	207952	-	1	399	49
LNC_005150	XLOC_043199	lincRNA	lncRNA	mito7	70651	72980	-	1	2330	136
LNC_003200	XLOC_037206	lincRNA	lncRNA	chr11	20599960	20602243	-	3	474	97
LNC_005263	XLOC_043541	lincRNA	lncRNA	mito9	15724	17647	-	1	1924	77
LNC_001117	XLOC_013290	lincRNA	lncRNA	chr04	36421700	36427864	-	3	884	113
LNC_001116	XLOC_013290	lincRNA	lncRNA	chr04	36421700	36425638	-	2	3831	113
LNC_001115	XLOC_013290	lincRNA	lncRNA	chr04	36421700	36425638	-	2	1612	124
LNC_001114	XLOC_013214	lincRNA	lncRNA	chr04	35496289	35497251	-	3	687	83
LNC_001113	XLOC_013204	lincRNA	lncRNA	chr04	35382403	35383894	-	5	707	106
LNC_001112	XLOC_013204	lincRNA	lncRNA	chr04	35382403	35383799	-	4	711	106
LNC_001111	XLOC_013196	lincRNA	lncRNA	chr04	35245223	35248635	-	3	3103	98
LNC_001110	XLOC_013196	lincRNA	lncRNA	chr04	35245223	35248635	-	3	2550	97
LNC_002646	XLOC_030108	lincRNA	lncRNA	chr09	3455456	3461591	-	2	1843	150
LNC_002647	XLOC_030128	lincRNA	lncRNA	chr09	3644047	3644249	-	1	203	46
LNC_002644	XLOC_030077	lincRNA	lncRNA	chr09	3034933	3035289	-	2	246	81
LNC_002645	XLOC_030108	lincRNA	lncRNA	chr09	3455456	3461523	-	2	2366	150
LNC_002642	XLOC_030034	lincRNA	lncRNA	chr09	2496133	2497169	-	1	1037	137
LNC_002643	XLOC_030043	lincRNA	lncRNA	chr09	2634600	2636954	-	2	823	149
LNC_001119	XLOC_013290	lincRNA	lncRNA	chr04	36421700	36429305	-	4	1341	142
LNC_001118	XLOC_013290	lincRNA	lncRNA	chr04	36421700	36429271	-	2	570	105
LNC_000415	XLOC_005057	lincRNA	lncRNA	chr02	26346976	26348629	-	2	674	86
LNC_000417	XLOC_005059	lincRNA	lncRNA	chr02	26382840	26383284	-	2	364	91
LNC_000416	XLOC_005058	lincRNA	lncRNA	chr02	26381456	26382019	-	1	564	87
LNC_000411	XLOC_004966	lincRNA	lncRNA	chr02	25180955	25181772	-	1	818	140
LNC_000410	XLOC_004947	lincRNA	lncRNA	chr02	24983389	24989657	-	3	941	110
LNC_000413	XLOC_005028	lincRNA	lncRNA	chr02	25997351	25997844	-	1	494	85
LNC_000412	XLOC_004969	lincRNA	lncRNA	chr02	25195184	25196368	-	2	1098	82
LNC_000419	XLOC_005092	lincRNA	lncRNA	chr02	26729327	26732252	-	3	1518	133
LNC_000418	XLOC_005073	lincRNA	lncRNA	chr02	26588338	26590555	-	2	2133	101
LNC_004550	XLOC_041667	lincRNA	lncRNA	mito3	139232	143086	-	1	3855	178
LNC_004888	XLOC_042473	lincRNA	lncRNA	mito4	685615	689523	-	1	3909	107
LNC_004551	XLOC_041673	lincRNA	lncRNA	mito3	155059	155648	-	1	590	70
LNC_004886	XLOC_042471	lincRNA	lncRNA	mito4	683369	683599	-	1	231	27
LNC_004884	XLOC_042459	lincRNA	lncRNA	mito4	622342	622917	-	1	576	51
LNC_004885	XLOC_042467	lincRNA	lncRNA	mito4	656311	666962	-	1	10652	143
LNC_004882	XLOC_042457	lincRNA	lncRNA	mito4	618849	619381	-	1	533	66
LNC_004883	XLOC_042458	lincRNA	lncRNA	mito4	620401	621638	-	1	1238	96
LNC_004880	XLOC_042453	lincRNA	lncRNA	mito4	607891	609203	-	1	1313	67
LNC_004881	XLOC_042455	lincRNA	lncRNA	mito4	613097	614309	-	1	1213	93
LNC_004292	XLOC_041004	lincRNA	lncRNA	mito2	141395	142790	-	1	1396	115
LNC_003689	XLOC_039342	lincRNA	lncRNA	chrUn_random	30559126	30559498	-	1	373	111
LNC_003688	XLOC_039341	lincRNA	lncRNA	chrUn_random	30558518	30558927	-	1	410	67
LNC_003685	XLOC_039327	lincRNA	lncRNA	chrUn_random	30523895	30524238	-	1	344	46
LNC_003684	XLOC_039325	lincRNA	lncRNA	chrUn_random	30518170	30518568	-	1	399	80
LNC_003687	XLOC_039340	lincRNA	lncRNA	chrUn_random	30556598	30557729	-	1	1132	102
LNC_003686	XLOC_039337	lincRNA	lncRNA	chrUn_random	30550463	30550922	-	1	460	52
LNC_003681	XLOC_039304	lincRNA	lncRNA	chrUn_random	29503145	29503438	-	1	294	97
LNC_003680	XLOC_039302	lincRNA	lncRNA	chrUn_random	29366699	29367489	-	1	791	86
LNC_003683	XLOC_039321	lincRNA	lncRNA	chrUn_random	30507087	30507366	-	1	280	48
LNC_003682	XLOC_039320	lincRNA	lncRNA	chrUn_random	30504937	30505256	-	1	320	94
LNC_003740	XLOC_039471	lincRNA	lncRNA	chrUn_random	34953754	34954584	-	1	831	66
LNC_005214	XLOC_043362	lincRNA	lncRNA	mito8	57240	58008	-	1	769	78
LNC_005215	XLOC_043370	lincRNA	lncRNA	mito8	74967	75470	-	1	504	59
LNC_005216	XLOC_043372	lincRNA	lncRNA	mito8	79539	80109	-	1	571	50
LNC_003741	XLOC_039472	lincRNA	lncRNA	chrUn_random	35336151	35336515	-	1	365	121
LNC_004314	XLOC_041049	lincRNA	lncRNA	mito2	254645	254949	-	1	305	42
LNC_003743	XLOC_039479	lincRNA	lncRNA	chrUn_random	35784271	35784834	-	1	564	136
LNC_004312	XLOC_041047	lincRNA	lncRNA	mito2	248401	252741	-	1	4341	155
LNC_004313	XLOC_041048	lincRNA	lncRNA	mito2	253150	253975	-	1	826	77
LNC_004310	XLOC_041043	lincRNA	lncRNA	mito2	239626	241614	-	1	1989	96
LNC_004311	XLOC_041044	lincRNA	lncRNA	mito2	242403	243019	-	1	617	88
LNC_004835	XLOC_042350	lincRNA	lncRNA	mito4	272100	272919	-	1	820	48
LNC_004836	XLOC_042351	lincRNA	lncRNA	mito4	275170	276098	-	1	929	73
LNC_002648	XLOC_030152	lincRNA	lncRNA	chr09	3925011	3926158	-	1	1148	179
LNC_003663	XLOC_039260	lincRNA	lncRNA	chrUn_random	28020127	28020347	-	1	221	45
LNC_004834	XLOC_042349	lincRNA	lncRNA	mito4	268566	268997	-	1	432	60
LNC_004290	XLOC_041001	lincRNA	lncRNA	mito2	133679	136335	-	1	2657	104
LNC_005212	XLOC_043353	lincRNA	lncRNA	mito8	37179	39095	-	1	1917	108
LNC_003662	XLOC_039258	lincRNA	lncRNA	chrUn_random	27597030	27597259	-	1	230	54
LNC_005060	XLOC_042952	lincRNA	lncRNA	mito6	70052	71503	-	1	1452	84
LNC_003661	XLOC_039251	lincRNA	lncRNA	chrUn_random	26632101	26632339	-	1	239	59
LNC_003674	XLOC_039284	lincRNA	lncRNA	chrUn_random	28848304	28848758	-	1	455	67
LNC_003660	XLOC_039246	lincRNA	lncRNA	chrUn_random	26157551	26159471	-	1	1921	130
LNC_004689	XLOC_041989	lincRNA	lncRNA	mito3	1701445	1701654	-	1	210	36
LNC_004831	XLOC_042346	lincRNA	lncRNA	mito4	227285	227590	-	1	306	51
LNC_003667	XLOC_039270	lincRNA	lncRNA	chrUn_random	28328254	28329194	-	1	941	76
LNC_004830	XLOC_042345	lincRNA	lncRNA	mito4	216748	217715	-	1	968	103
LNC_004659	XLOC_041914	lincRNA	lncRNA	mito3	1405759	1406572	-	2	760	101
LNC_003666	XLOC_039266	lincRNA	lncRNA	chrUn_random	28171483	28171894	-	1	412	136
LNC_001845	XLOC_020959	lincRNA	lncRNA	chr06	35877951	35880509	-	2	1059	108
LNC_001847	XLOC_020959	lincRNA	lncRNA	chr06	35878697	35880509	-	2	620	65
LNC_001846	XLOC_020959	lincRNA	lncRNA	chr06	35877951	35880509	-	3	1244	94
LNC_001843	XLOC_020926	lincRNA	lncRNA	chr06	35625630	35626127	-	2	400	69
LNC_001842	XLOC_020909	lincRNA	lncRNA	chr06	35343126	35343517	-	2	288	95
LNC_003980	XLOC_040125	lincRNA	lncRNA	mito1	611743	612167	-	1	425	97
LNC_002665	XLOC_030383	lincRNA	lncRNA	chr09	7298754	7304346	-	2	525	96
LNC_002666	XLOC_030393	lincRNA	lncRNA	chr09	7418057	7418542	-	1	486	154
LNC_002667	XLOC_030419	lincRNA	lncRNA	chr09	7784187	7784629	-	1	443	53
LNC_002668	XLOC_030427	lincRNA	lncRNA	chr09	7944333	7948139	-	5	1078	134
LNC_005155	XLOC_043208	lincRNA	lncRNA	mito7	93370	94277	-	1	908	113
LNC_003192	XLOC_037180	lincRNA	lncRNA	chr11	19999323	19999982	-	1	660	88
LNC_005152	XLOC_043203	lincRNA	lncRNA	mito7	80035	81231	-	1	1197	88
LNC_004851	XLOC_042380	lincRNA	lncRNA	mito4	415709	416077	-	1	369	61
LNC_003603	XLOC_039011	lincRNA	lncRNA	chrUn_random	8832515	8832874	-	1	360	54
LNC_004294	XLOC_041006	lincRNA	lncRNA	mito2	148289	149155	-	1	867	51
LNC_002130	XLOC_024051	lincRNA	lncRNA	chr07	32090157	32094396	-	7	719	132
LNC_001009	XLOC_011789	lincRNA	lncRNA	chr04	7558596	7558955	-	1	360	58
LNC_002132	XLOC_024168	lincRNA	lncRNA	chr07	33546981	33550891	-	4	1094	117
LNC_002136	XLOC_024188	lincRNA	lncRNA	chr07	33816126	33818793	-	2	1306	97
LNC_001008	XLOC_011784	lincRNA	lncRNA	chr04	7516133	7517558	-	3	1225	129
LNC_002139	XLOC_024230	lincRNA	lncRNA	chr07	34343076	34343294	-	1	219	73
LNC_004850	XLOC_042379	lincRNA	lncRNA	mito4	415132	415509	-	1	378	47
LNC_003520	XLOC_038747	lincRNA	lncRNA	chrUn_random	4454876	4455191	-	1	316	57
LNC_003521	XLOC_038756	lincRNA	lncRNA	chrUn_random	5565818	5566018	-	1	201	60
LNC_003522	XLOC_038765	lincRNA	lncRNA	chrUn_random	6405254	6406119	-	1	866	115
LNC_003523	XLOC_038766	lincRNA	lncRNA	chrUn_random	6406245	6406694	-	1	450	63
LNC_003524	XLOC_038768	lincRNA	lncRNA	chrUn_random	6418478	6418950	-	1	473	46
LNC_003525	XLOC_038769	lincRNA	lncRNA	chrUn_random	6423841	6425980	-	1	2140	118
LNC_003526	XLOC_038773	lincRNA	lncRNA	chrUn_random	6481737	6482208	-	1	472	64
LNC_003527	XLOC_038779	lincRNA	lncRNA	chrUn_random	6500712	6501641	-	1	930	74
LNC_003528	XLOC_038780	lincRNA	lncRNA	chrUn_random	6507116	6510332	-	1	3217	119
LNC_003529	XLOC_038787	lincRNA	lncRNA	chrUn_random	6520498	6524103	-	2	3480	112
LNC_005217	XLOC_043373	lincRNA	lncRNA	mito8	82651	83353	-	1	703	54
LNC_002625	XLOC_029864	lincRNA	lncRNA	chr09	435371	435755	-	1	385	47
LNC_004853	XLOC_042396	lincRNA	lncRNA	mito4	466390	469779	-	2	3285	146
LNC_004095	XLOC_040464	lincRNA	lncRNA	mito10	283839	289385	-	1	5547	125
LNC_004094	XLOC_040462	lincRNA	lncRNA	mito10	279425	279960	-	1	536	51
LNC_004097	XLOC_040467	lincRNA	lncRNA	mito10	294962	296836	-	1	1875	87
LNC_004096	XLOC_040466	lincRNA	lncRNA	mito10	293207	294451	-	1	1245	97
LNC_004091	XLOC_040454	lincRNA	lncRNA	mito10	257881	259004	-	1	1124	78
LNC_004090	XLOC_040450	lincRNA	lncRNA	mito10	244063	244610	-	1	548	67
LNC_004093	XLOC_040457	lincRNA	lncRNA	mito10	267699	268351	-	1	653	89
LNC_004092	XLOC_040455	lincRNA	lncRNA	mito10	259250	259989	-	1	740	73
LNC_005265	XLOC_043547	lincRNA	lncRNA	mito9	34395	38582	-	1	4188	132
LNC_005218	XLOC_043386	lincRNA	lncRNA	mito8	104110	107911	-	1	3802	103
LNC_004099	XLOC_040471	lincRNA	lncRNA	mito10	302027	302871	-	1	845	98
LNC_004098	XLOC_040470	lincRNA	lncRNA	mito10	301025	301307	-	1	283	50
LNC_002005	XLOC_022846	lincRNA	lncRNA	chr07	1819845	1822921	-	2	2482	190
LNC_002006	XLOC_022846	lincRNA	lncRNA	chr07	1819845	1822921	-	2	2378	190
LNC_002007	XLOC_022853	lincRNA	lncRNA	chr07	1883342	1886801	-	3	854	155
LNC_002000	XLOC_022801	lincRNA	lncRNA	chr07	1102728	1105001	-	4	497	70
LNC_001007	XLOC_011784	lincRNA	lncRNA	chr04	7516133	7517392	-	3	1080	129
LNC_005219	XLOC_043405	lincRNA	lncRNA	mito8	152658	152941	-	1	284	67
LNC_001006	XLOC_011767	lincRNA	lncRNA	chr04	7354116	7357128	-	2	2154	202
LNC_002008	XLOC_022853	lincRNA	lncRNA	chr07	1883342	1887660	-	3	825	145
LNC_002009	XLOC_022877	lincRNA	lncRNA	chr07	2164389	2165286	-	2	790	101
LNC_003234	XLOC_037560	lincRNA	lncRNA	chr11	25506217	25509549	-	3	846	97
LNC_003235	XLOC_037560	lincRNA	lncRNA	chr11	25506217	25509579	-	2	788	136
LNC_003236	XLOC_037560	lincRNA	lncRNA	chr11	25506217	25509579	-	2	783	100
LNC_003237	XLOC_037560	lincRNA	lncRNA	chr11	25506217	25509579	-	3	881	86
LNC_003230	XLOC_037539	lincRNA	lncRNA	chr11	25309936	25313289	-	4	1266	93
LNC_003231	XLOC_037539	lincRNA	lncRNA	chr11	25312230	25313289	-	2	883	98
LNC_003232	XLOC_037560	lincRNA	lncRNA	chr11	25506217	25508371	-	2	602	74
LNC_003233	XLOC_037560	lincRNA	lncRNA	chr11	25506217	25508785	-	2	812	84
LNC_004547	XLOC_041661	lincRNA	lncRNA	mito3	121787	121994	-	1	208	57
LNC_004546	XLOC_041657	lincRNA	lncRNA	mito3	108682	113827	-	1	5146	99
LNC_004545	XLOC_041655	lincRNA	lncRNA	mito3	104132	106231	-	1	2100	119
LNC_004544	XLOC_041652	lincRNA	lncRNA	mito3	93213	96284	-	1	3072	105
LNC_003238	XLOC_037570	lincRNA	lncRNA	chr11	25589043	25589821	-	2	636	154
LNC_003239	XLOC_037572	lincRNA	lncRNA	chr11	25649345	25650476	-	2	488	78
LNC_004541	XLOC_041648	lincRNA	lncRNA	mito3	83187	85839	-	1	2653	109
LNC_004540	XLOC_041644	lincRNA	lncRNA	mito3	67571	68931	-	1	1361	109
LNC_003722	XLOC_039415	lincRNA	lncRNA	chrUn_random	33275965	33277018	-	1	1054	69
LNC_001687	XLOC_019131	lincRNA	lncRNA	chr06	2043835	2044430	-	2	506	73
LNC_001686	XLOC_019131	lincRNA	lncRNA	chr06	2043835	2044396	-	2	209	69
LNC_001684	XLOC_019120	lincRNA	lncRNA	chr06	1858773	1863274	-	2	1661	101
LNC_001683	XLOC_019073	lincRNA	lncRNA	chr06	1387494	1387885	-	1	392	114
LNC_001681	XLOC_019048	lincRNA	lncRNA	chr06	1024003	1024417	-	1	415	115
LNC_001680	XLOC_019044	lincRNA	lncRNA	chr06	1000498	1001255	-	1	758	138
LNC_001688	XLOC_019206	lincRNA	lncRNA	chr06	2935814	2936537	-	1	724	70
LNC_001441	XLOC_016786	lincRNA	lncRNA	chr05	40638760	40639664	-	1	905	94
LNC_001443	XLOC_016819	lincRNA	lncRNA	chr05	41021714	41022774	-	1	1061	140
LNC_001442	XLOC_016793	lincRNA	lncRNA	chr05	40710265	40710957	-	2	561	76
LNC_001445	XLOC_016828	lincRNA	lncRNA	chr05	41169501	41170895	-	2	1308	110
LNC_001444	XLOC_016826	lincRNA	lncRNA	chr05	41137849	41140057	-	2	2133	102
LNC_001446	XLOC_016887	lincRNA	lncRNA	chr05	41772459	41772730	-	1	272	90
LNC_002317	XLOC_026255	lincRNA	lncRNA	chr08	817881	826018	-	3	802	157
LNC_000640	XLOC_007583	lincRNA	lncRNA	chr03	5071635	5072029	-	2	329	32
LNC_000641	XLOC_007647	lincRNA	lncRNA	chr03	6007166	6008130	-	2	819	160
LNC_000642	XLOC_007655	lincRNA	lncRNA	chr03	6329704	6331621	-	2	1449	122
LNC_000644	XLOC_007712	lincRNA	lncRNA	chr03	7244515	7245288	-	1	774	72
LNC_000645	XLOC_007759	lincRNA	lncRNA	chr03	8074814	8076073	-	2	926	114
LNC_000646	XLOC_007766	lincRNA	lncRNA	chr03	8149302	8153447	-	3	441	89
LNC_000647	XLOC_007766	lincRNA	lncRNA	chr03	8150182	8153414	-	3	324	66
LNC_000648	XLOC_007766	lincRNA	lncRNA	chr03	8150182	8153429	-	3	336	70
LNC_000649	XLOC_007766	lincRNA	lncRNA	chr03	8150182	8153465	-	3	388	87
LNC_005264	XLOC_043542	lincRNA	lncRNA	mito9	23039	23493	-	1	455	135
LNC_005159	XLOC_043220	lincRNA	lncRNA	mito7	123290	124892	-	1	1603	123
LNC_003726	XLOC_039428	lincRNA	lncRNA	chrUn_random	33516380	33517231	-	1	852	92
LNC_003018	XLOC_034479	lincRNA	lncRNA	chr10	31098576	31099685	-	2	1002	111
LNC_003019	XLOC_034523	lincRNA	lncRNA	chr10	31494019	31494574	-	2	468	82
LNC_003015	XLOC_034434	lincRNA	lncRNA	chr10	30480765	30481646	-	1	882	98
LNC_003016	XLOC_034465	lincRNA	lncRNA	chr10	30959400	30959964	-	1	565	150
LNC_003017	XLOC_034479	lincRNA	lncRNA	chr10	31098576	31099663	-	2	983	111
LNC_003010	XLOC_034359	lincRNA	lncRNA	chr10	29469833	29471733	-	2	398	81
LNC_003011	XLOC_034364	lincRNA	lncRNA	chr10	29517038	29519557	-	2	885	156
LNC_003012	XLOC_034379	lincRNA	lncRNA	chr10	29820321	29820764	-	1	444	115
LNC_003013	XLOC_034381	lincRNA	lncRNA	chr10	29836818	29838523	-	3	1332	93
LNC_003945	XLOC_040046	lincRNA	lncRNA	mito1	403276	405436	-	1	2161	137
LNC_005075	XLOC_043000	lincRNA	lncRNA	mito6	218027	219404	-	1	1378	93
LNC_001069	XLOC_012616	lincRNA	lncRNA	chr04	27369551	27371219	-	4	1208	147
LNC_001068	XLOC_012612	lincRNA	lncRNA	chr04	27312799	27313447	-	2	554	70
LNC_001067	XLOC_012612	lincRNA	lncRNA	chr04	27310881	27313442	-	3	795	68
LNC_001065	XLOC_012526	lincRNA	lncRNA	chr04	26050862	26051376	-	2	256	60
LNC_001064	XLOC_012523	lincRNA	lncRNA	chr04	26016440	26018618	-	2	1249	116
LNC_001063	XLOC_012488	lincRNA	lncRNA	chr04	25534177	25535250	-	1	1074	220
LNC_001062	XLOC_012487	lincRNA	lncRNA	chr04	25524586	25528039	-	2	2355	106
LNC_001061	XLOC_012477	lincRNA	lncRNA	chr04	25380513	25381371	-	1	859	89
LNC_001060	XLOC_012461	lincRNA	lncRNA	chr04	25136808	25137742	-	1	935	161
LNC_004193	XLOC_040734	lincRNA	lncRNA	mito12	151954	153186	-	1	1233	85
LNC_004612	XLOC_041809	lincRNA	lncRNA	mito3	647865	648340	-	1	476	72
LNC_002359	XLOC_026873	lincRNA	lncRNA	chr08	9969964	9970415	-	1	452	94
LNC_002659	XLOC_030263	lincRNA	lncRNA	chr09	5631590	5634796	-	3	902	139
LNC_002658	XLOC_030263	lincRNA	lncRNA	chr09	5631590	5634743	-	5	954	94
LNC_000420	XLOC_005126	lincRNA	lncRNA	chr02	27071822	27073800	-	2	792	76
LNC_000422	XLOC_005136	lincRNA	lncRNA	chr02	27191172	27195182	-	2	3002	82
LNC_000423	XLOC_005164	lincRNA	lncRNA	chr02	27588520	27591368	-	2	1704	80
LNC_000424	XLOC_005166	lincRNA	lncRNA	chr02	27605863	27606712	-	2	751	196
LNC_000425	XLOC_005193	lincRNA	lncRNA	chr02	27966918	27967140	-	1	223	74
LNC_000426	XLOC_005211	lincRNA	lncRNA	chr02	28207324	28208836	-	2	1430	97
LNC_004333	XLOC_041124	lincRNA	lncRNA	mito2	492812	493134	-	1	323	52
LNC_005267	XLOC_043553	lincRNA	lncRNA	mito9	53276	53770	-	1	495	69
LNC_004899	XLOC_042501	lincRNA	lncRNA	mito4	765038	766367	-	1	1330	87
LNC_004336	XLOC_041142	lincRNA	lncRNA	mito2	536610	540780	-	1	4171	109
[truncated: 3,296 more rows]

## Sheet: Table S2
Supplementary Table S2: The expression levels of lncRNAs in bananas during F.oxysporum infection.
Transcript_id	Gene_id	Gene_type	NK27h1	NK27h2	NK27h3	NKCK27h1	NKCK27h2	NKCK27h3	BX27h1	BX27h2	BX27h3	BXCK27h1	BXCK27h2	BXCK27h3	NK51h1	NK51h2	NK51h3	NKCK51h1	NKCK51h2	NKCK51h3	BXCK51h1	BXCK51h2	BXCK51h3	BX51h1	BX51h2	BX51h3
LNC_002362	XLOC_026900	antisense_lncRNA	0.059048	0.000335606	0.0460942	3.27245e-05	0.0364349	3.41393e-05	0.071155	0.238487	0.241332	0.375724	2.58322e-05	0.192645	7.59444e-05	0.000228214	8.57023e-05	0.406799	0.474457	0.303699	0.411831	0.00135235	0.758201	0.0665036	0.00204985	0.293381
LNC_002365	XLOC_026901	antisense_lncRNA	2.45315e-55	0.0948307	1.05777e-12	0.31701	0.193353	0.286696	9.61863e-55	0.550601	0.102582	0.0672305	0.133637	0.0584091	0.615413	0.155014	0.250925	0.0743467	0.170522	0.138831	0.0722755	0.0860289	0.265857	0.132794	0.274039	0.092154
LNC_002364	XLOC_026900	antisense_lncRNA	0.247255	0.191823	0.537599	0.241844	0.21429	0.395496	0.313611	0.619022	0.345065	0.221107	0.038712	0.366894	0.262074	0.215966	0.344034	0.0968941	0.110134	0.180024	0.375597	0.271342	0.117555	0.171536	0.291758	0.186968
LNC_003902	XLOC_039919	lincRNA	0	0	0	0	0	0	2.20984	1.08077	0	1.16429	1.01835	0.894149	0	0	0	0	0	0	0.593197	0.608547	1.23425	1.65363	0.146565	0.606266
LNC_003903	XLOC_039922	lincRNA	1.49029	0.698774	1.24337	0.915332	0.805525	0.884977	1.11081	0.999636	0.990154	1.23162	1.06814	1.46523	2.06749	1.73428	2.02532	0.806419	1.21694	1.15206	1.26058	1.25476	1.56443	1.56813	1.2683	1.33485
LNC_003900	XLOC_039910	lincRNA	2.02433	0.936093	0.225024	0.619946	0	0.827683	0	0.792758	1.53949	1.60671	1.90604	0.434482	0.758332	1.61044	0.609357	0.29549	0.728372	0.703717	0	0	1.70681	1.33329	0.648165	2.18989
LNC_003901	XLOC_039911	lincRNA	8.22213	3.39984	5.10814	3.55015	3.86072	3.24076	6.08228	7.3692	6.72207	5.79808	6.99614	4.66655	10.4075	7.80675	9.26237	2.4173	3.20711	4.83316	4.83026	4.96633	6.73272	7.73454	4.07518	4.38521
LNC_003906	XLOC_039929	lincRNA	0	0	0	0	0	0	0	3.10606	0	0	0.413604	0	0	0	0	0	0	0	0	0.226832	0	0	0	0
LNC_003907	XLOC_039932	lincRNA	0	0	0	0	0	0	3.38495	13.5279	0	12.8243	40.117	11.3325	0	0	0	0	0	0	0	10.2237	9.56736	22.5986	0	3.68026
LNC_003904	XLOC_039924	lincRNA	2.5781	1.50322	3.75911	1.76822	1.64387	2.30731	1.52812	1.50329	3.02505	1.31556	1.08931	1.013	2.62224	2.50646	2.33972	0.732681	1.16477	1.68692	1.53189	1.36985	2.26889	0.892992	0.980603	3.64093
LNC_003905	XLOC_039926	lincRNA	6.97081	0.952364	2.01512	1.68989	0.396418	0.663618	1.83619	0.97904	1.97936	0.570438	0.976662	0.718175	6.16417	2.98931	5.53027	1.46492	1.20546	2.53015	0.913327	1.07372	1.59874	3.95496	1.07456	1.78102
LNC_001346	XLOC_015669	lincRNA	0.676002	1.06565	0.83615	0.709939	0.529167	0.770325	0.346114	2.00977	0.796897	0.420701	0.444008	0.701886	0.512818	1.25512	1.12604	1.03074	1.01123	0.402057	0.145027	0.403965	0.200583	0.6316	2.6809	0.679334
LNC_001347	XLOC_015670	lincRNA	1.67204	0.859499	0.890288	1.24965	0.691878	0.367878	0.468636	2.57852	0.976979	0.905356	0.346538	0.456684	1.71214	1.22452	2.47712	1.4193	1.68641	0.286318	0.755368	0.156347	0.330351	0.233597	4.33687	0.678153
LNC_003908	XLOC_039935	lincRNA	23.9627	12.1067	22.319	5.82943	7.86899	14.6737	2.78298	15.2231	24.9226	13.0837	15.5232	14.8062	33.1993	31.5753	45.5956	6.37825	16.0338	16.5215	10.2101	16.7236	30.0474	20.4364	3.4545	22.1458
LNC_003909	XLOC_039938	lincRNA	31.9306	19.6665	20.0101	19.8854	15.28	12.5354	15.3877	17.9304	17.3253	17.394	20.0178	11.183	36.1177	32.8492	38.0325	15.8818	15.8592	27.9788	20.5695	19.451	19.3912	28.5301	9.46438	16.5036
LNC_001342	XLOC_015578	lincRNA	19.4413	5.59731	1.6789	5.19319	3.25762	7.27982	2.23302	7.49363	6.89998	2.6307	1.75047	6.87941	14.4414	21.4388	29.3323	4.68461	3.13658	5.01377	1.57087	3.73293	1.81002	4.06559	9.27156	3.59909
LNC_001343	XLOC_015611	lincRNA	2.06076e-05	0.188862	4.49427e-07	0.326946	0.104395	0.0210775	0.0352152	4.37243e-05	0.150965	0.440624	0.378524	0.191712	0.199048	2.31015e-05	0.170186	0.000168565	0.397754	0.323476	3.33614e-05	5.03026e-05	0.347174	0.0379109	0.534817	0.310901
LNC_000219	XLOC_002560	lincRNA	1.56091	1.07562	0	2.47449	0.223631	1.25987	2.67101	1.09852	1.42454	1.91337	0.878788	1.2061	3.69761	0.845116	0.556257	1.64033	2.47254	0.43484	2.29593	1.44214	0.198044	2.1194	1.20102	0.603741
LNC_000218	XLOC_002555	lincRNA	2.98503	1.79524	0.344553	3.75942	2.59979	0.440728	3.91776	3.54278	3.027	4.03762	5.38325	2.56034	1.36663	3.55031	2.92106	3.48745	7.48902	2.73463	2.41007	5.73019	4.31688	1.94025	5.21708	2.68587
LNC_004275	XLOC_040975	lincRNA	16.3616	7.22601	10.7662	10.3648	8.8655	10.5162	14.0589	10.3319	9.6365	8.80749	12.016	9.37966	29.0199	19.8243	23.0383	8.3172	6.85581	14.9506	14.9318	11.3882	39.7526	16.9885	6.53214	12.4398
LNC_004274	XLOC_040974	lincRNA	6.71318	9.8521	16.7915	11.4226	5.52863	24.5061	15.3505	9.6243	12.4978	22.3251	14.5974	8.48702	7.49897	8.90432	17.5787	2.92099	5.45906	13.8197	3.4656	9.23793	16.7879	5.34132	1.04619	4.85108
LNC_004277	XLOC_040977	lincRNA	1.89644	0	3.45607	0.8459	0.248862	1.41523	0.226809	1.62116	1.39852	0	1.46245	0.444033	0.774165	2.82771	2.50092	0.905993	0.24809	0.958437	1.12472	0.796171	0.87136	0.778152	0	1.12126
LNC_004276	XLOC_040976	lincRNA	41.6673	19.0408	17.579	19.8946	18.3949	23.5086	22.9789	30.6141	31.975	26.1221	26.781	18.9319	47.5541	39.5378	52.8055	30.0174	24.1776	30.6473	27.4366	27.9617	30.653	33.0034	22.7154	30.6983
LNC_004271	XLOC_040964	lincRNA	34.8892	23.4093	33.1984	18.5355	15.6606	17.1473	26.5549	10.8897	44.326	14.9622	15.4723	8.75907	24.661	35.8312	39.3932	10.1457	15.9823	28.536	9.29857	6.59778	16.748	15.185	5.83301	9.74202
LNC_004270	XLOC_040958	lincRNA	0	0	0	0	0	0	2.02462	4.53695	0	2.61435	4.37826	1.23934	0	0	0	0	0	0	1.56574	3.8504	4.84007	4.3297	0	0
LNC_004273	XLOC_040966	lincRNA	0	0	0	0	0	0	0.441549	1.97106	0	3.42476	1.18461	0	0	0	0	0	0	0	1.36909	1.29157	0.636775	0	0.967132	0.435423
LNC_004272	XLOC_040965	lincRNA	0	0	0	0	0	0	0.690893	0.860124	0.0252516	0.651151	1.08144	0.448395	0	0	0	0	0	0	0.950922	0.960013	0.849209	1.12339	3.00876	0.626954
LNC_001180	XLOC_014329	lincRNA	1.62269	1.86771	1.18355	0.534434	1.28242	0.815258	4.77729	1.96279	1.64725	5.43763	3.63868	1.03705	0.859648	2.47697	1.18703	0.709781	1.1493	1.08467	0.641217	1.23389	1.45253	0.881637	0.764724	1.1478
LNC_001181	XLOC_014339	antisense_lncRNA	67.2908	51.0213	51.6484	45.2354	60.9884	105.224	29.9384	34.0332	42.5759	33.0501	31.5194	67.7362	103.664	66.0475	104.07	47.9975	45.4041	51.4737	28.5698	25.1107	34.7518	34.8414	34.3167	37.6777
LNC_001182	XLOC_014349	antisense_lncRNA	1.02412	0.695415	1.17052	1.85437	1.6294	0.602233	0.843353	1.19685	1.42812	1.04857	1.60919	0.989154	0.873793	1.53346	0.590099	1.34502	2.95315	2.14777	1.25976	2.76108	3.10814	2.91092	1.72875	2.11255
LNC_001183	XLOC_014354	lincRNA	1.52853	0.581867	5.54104	1.50135	4.19663	5.28983	1.5005	8.29755	1.55142	2.05134	2.27422	3.91276	2.03418	5.20694	3.85965	3.34468	8.13713	3.07841	2.4238	2.9109	4.12726	3.33435	2.16417	3.22748
LNC_004279	XLOC_040979	lincRNA	0.792964	0.681421	0.26216	0.307825	0.392776	0.187554	0.594238	0.914108	0.75125	0.618958	2.87387	1.66754	0.744829	1.09427	1.15173	0.416464	0.0765908	0.374642	2.63527	2.65205	0.901941	5.84415	0.360881	2.76209
LNC_004278	XLOC_040978	lincRNA	2.00579	0.362223	0	0.631945	0.749303	0.445048	2.96144	8.33406	2.03401	1.35636	3.61909	3.54821	1.37674	1.07465	2.6218	0.878776	1.07822	1.03329	1.21426	1.15502	6.21279	4.18928	1.43387	3.04807
LNC_001186	XLOC_014387	lincRNA	0.0011695	0.380247	1.24786e-06	0.584393	0.178966	1.17935e-06	1.51064e-07	1.2716e-07	4.15897e-06	0.000421616	0.00174901	1.54362e-06	0.000695135	0.207645	0.0202457	2.56255e-06	0.0439779	3.21335e-06	4.68911e-06	4.60722e-06	4.14746e-06	0.00985795	1.48165e-06	0.0482509
LNC_001187	XLOC_014387	lincRNA	4.52996e-15	4.26851e-41	2.14126e-06	1.54368e-29	4.44248e-24	1.79598e-06	2.66384e-07	0.496493	7.6193e-06	0.243343	0.254258	0.192503	9.581e-21	0.216337	1.07266	3.45929e-06	0.234776	4.72486e-06	1.01574e-05	7.49948e-06	6.74056e-06	0.203247	2.4554e-06	0.190755
LNC_003982	XLOC_040135	lincRNA	11.4616	10.4174	19.0206	7.7849	10.7492	10.1974	19.1897	14.4835	21.9633	17.5797	15.4164	9.40096	22.3458	29.1364	40.4876	8.92534	10.9044	13.4043	10.6948	15.1019	31.8108	25.9593	15.6946	17.6274
LNC_001600	XLOC_018278	lincRNA	6.9592e-10	0.0249275	0.0267201	0.0221127	0.158995	0.0296157	4.07743e-12	0.0544201	2.33535e-06	0.0320645	1.90407e-15	8.90052e-12	0.478624	0.0180228	0.022313	0.0452241	0.536731	0.0305055	8.06603e-23	0.084303	0.371185	0.0184172	5.21428e-18	0.0270101
LNC_000623	XLOC_007287	antisense_lncRNA	2.92744	1.89074	2.1563	1.81218	2.11392	2.89377	2.18403	1.98153	3.05635	1.89349	2.30226	2.28597	4.29073	3.63586	3.6916	1.70386	2.04437	2.84225	2.69171	2.50111	2.18628	2.83798	1.80839	2.20468
LNC_001146	XLOC_013895	antisense_lncRNA	1.68797	0.746215	1.43546	0.493487	0.573086	1.15621	1.3185	2.1262	0.700859	0.739022	0.889164	0.642125	0.448739	1.066	1.00682	0.940266	0.38884	0.705724	0.445534	0.651234	0.60226	0.531766	0.896732	0.463717
LNC_004110	XLOC_040505	lincRNA	0	0	0	0	0	0	2.36237	5.07595	0	2.18376	3.3878	2.77873	0	0	0	0	0	0	3.48811	2.78093	3.8628	4.6285	1.36447	1.9285
LNC_004111	XLOC_040506	lincRNA	2.64971	1.32465	2.1061	1.34447	1.247	1.66283	2.14181	0.920524	1.68644	1.21721	1.31283	0.785172	2.42386	2.26192	1.86634	0.883563	1.0057	1.75988	1.15395	0.714222	2.10059	2.09557	0.574574	1.53639
LNC_000109	XLOC_001263	lincRNA	12.6847	26.883	25.2955	41.3115	62.6902	71.2559	7.0922	23.4338	18.0052	16.0279	9.13381	22.785	11.6998	6.40122	13.7966	47.4511	22.381	10.1473	20.014	2.47468	10.6224	20.0143	3.26755	7.85695
LNC_000108	XLOC_001262	lincRNA	2.96932	1.57355	3.39462	4.44996	3.65912	3.90204	1.06226	1.28491	1.91633	1.45846	3.9153	1.38848	3.53962	3.50546	3.58915	4.25761	2.70554	0	0.869297	0.414148	0.998556	3.2973	0.513743	0
LNC_004114	XLOC_040518	lincRNA	2.20505	0.497668	1.43603	0.147584	1.03687	0.191019	0.968644	1.43061	0.496974	0.501949	0.512532	1.5776	0.41879	1.3001	2.10506	0.858044	0.530007	1.5426	2.6138	0.56624	1.41088	0.975891	1.18235	0.620127
LNC_004115	XLOC_040524	lincRNA	144.761	60.1152	110.498	90.5043	73.4	99.6287	0	6.65289	116.952	5.29318	3.98776	6.1565	153.323	147.627	164.555	97.8541	78.1146	81.6442	4.15415	3.68111	3.60746	6.09226	8.33942	6.14087
LNC_004116	XLOC_040531	lincRNA	29.3796	14.0693	60.0469	18.5566	17.4688	63.4756	16.1375	43.7801	12.3611	11.8298	35.9814	16.2031	44.9176	59.5062	69.27	15.3577	25.3507	17.7117	8.69684	15.0218	34.0786	21.8504	14.0216	24.7326
LNC_004117	XLOC_040532	lincRNA	0	0	0	0	0	0	1.38563	4.78772	0	1.17975	1.61888	0	0	0	0	0	0	0	1.32562	0.797137	1.92262	0	1.03709	1.09176
LNC_000103	XLOC_001210	antisense_lncRNA	0.773623	1.12569	0.492145	1.65085	1.06914	1.84461	0.408487	1.07766	0.627889	0.265205	0.746072	0.785349	0.446985	0.949379	1.1265	2.3026	2.39446	2.06905	1.27706	0.715745	0.801352	1.20654	1.05041	0.982123
LNC_000102	XLOC_001208	lincRNA	1.50406	6.10292	3.22464	2.67533	5.05844	9.20863	5.3634	13.2041	3.26799	5.24385	1.84363	4.97889	1.42972	0	0.54279	1.88246	3.39449	1.18726	4.18223	2.31272	1.07444	1.92598	2.87653	5.71195
LNC_000101	XLOC_001176	lincRNA	1.01146	1.41728	1.32729	1.01052	0.742553	0.493277	2.25462	1.39965	1.46668	1.47254	1.49346	0.930188	0.169522	0.471963	0.450812	0.354146	0.418641	0.6142	0.62406	0.490667	1.09917	0.702203	0.225402	0.451833
LNC_000100	XLOC_001173	lincRNA	1.75193	1.28857	1.72138	0.837075	0.674057	0.718307	2.8208	2.66099	0.555582	1.88058	2.09915	1.19841	1.91135	2.02424	2.57078	0.766797	0.712894	1.70061	2.53792	2.11153	3.35171	9.83667	2.02263	1.53549
LNC_000107	XLOC_001250	lincRNA	134.277	406.173	378.553	276.033	426.61	807.897	238.579	264.984	182.129	230.522	304.156	282.221	83.3591	285.82	294.306	193.368	201.768	132.639	179.987	150.895	184.8	160.11	248.113	290.891
LNC_000106	XLOC_001214	lincRNA	1.33832	0.389678	0	2.03504	1.20831	0.965287	1.40449	4.458	0.814353	4.33913	1.55204	1.03265	1.75592	1.15732	2.48633	1.87632	1.53321	2.5668	2.58671	3.69632	0.990699	0.892012	2.54755	3.64036
LNC_000105	XLOC_001212	antisense_lncRNA	1.04189	0.915092	0.968201	1.23174	1.91301	2.25968	1.10059	1.77198	1.19812	1.33437	1.14589	2.41495	0.563236	1.78629	1.27921	2.18896	2.81186	1.2724	1.83646	1.49977	1.89262	2.07455	1.61814	1.19526
LNC_000104	XLOC_001210	antisense_lncRNA	1.98047e-07	1.66848e-06	1.67474e-05	4.30468e-06	2.53299e-06	1.23671e-05	1.55826e-06	3.20807e-07	4.08715e-05	0.265205	3.86369e-07	1.30671	0.446985	0.949379	0.225431	3.39168e-06	0.400709	1.00954e-06	2.22499e-05	3.27721e-05	9.55136e-06	0.302104	4.13553e-06	0.163868
LNC_003616	XLOC_039058	lincRNA	1.65961	0.673995	1.13445	0.583985	0.706551	0.956564	0.66431	1.05661	1.24135	1.1134	0.71141	0.534178	2.619	1.69408	2.25529	0.420518	0.474674	0.991056	0.907679	0.505661	1.11908	0.632479	0.639198	1.30826
LNC_003617	XLOC_039064	lincRNA	0	0	0	0	0	0	0.764198	1.17504	0	0.694785	0.796353	0.931676	0	0	0	0	0	0	2.15124	1.1158	1.5947	0.913768	1.26374	0.890706
LNC_003614	XLOC_039047	lincRNA	0.696602	0.399464	1.28076	0.356717	0.416744	0	1.70633	1.39036	1.11041	1.22571	0.965446	0.897068	0.57103	1.04183	1.33487	0.17424	0.574675	0.418988	0.32762	1.38051	2.30593	1.02337	0.770263	1.3678
LNC_003615	XLOC_039051	lincRNA	0.992918	0.559483	0.268849	2.21276	0.580166	1.0047	1.30513	3.27879	2.61761	0.539148	0.565508	0.511378	1.99121	1.10253	1.23366	2.08755	1.14171	0.549957	0.645584	0.305498	1.24636	0.892412	1.52152	0.523698
LNC_003612	XLOC_039031	lincRNA	0.700199	0.956936	0	1.0187	0.199153	1.55637	0.368873	1.31133	1.13612	2.8648	0.784958	1.08208	0.952395	0.75095	0.817464	2.94295	2.21983	2.34578	1.83468	1.50991	2.14085	2.06556	0.269825	0.536882
LNC_003613	XLOC_039036	lincRNA	0.172404	0.479262	2.30405	0.8459	0.248862	0.283046	0.680427	0.40529	0.699258	0.469017	0.487484	0	0	0	0	0.603995	0.49618	0	0.843542	0.796171	0.21784	0.389076	0	0.672756
LNC_003610	XLOC_039026	lincRNA	54.3895	14.5111	27.4622	40.4769	22.7135	11.0771	14.1866	47.4483	38.3168	21.8984	38.0554	0	96.7865	66.0192	162.451	22.4563	32.4249	11.0167	0	0	0	8.97838	44.5281	0
LNC_003611	XLOC_039030	lincRNA	15.9891	13.0612	0	0	13.4836	3.22877	41.7157	15.6935	0	34.9188	38.2038	11.7392	15.323	21.1697	11.1222	8.2677	4.7858	17.4506	14.188	8.72263	17.8675	25.1149	13.4858	19.7871
LNC_001988	XLOC_022574	lincRNA	0.679397	1.3773	2.71835	0.710531	0.575874	2.29295	0.38706	0.594862	0.516527	0.736123	0.87925	0.849938	0.633771	0.659678	1.6226	0.535235	1.03173	0.810432	1.17079	0.703788	1.18684	1.28165	0.647247	0.625239
LNC_001989	XLOC_022665	lincRNA	0.454403	0.329797	0.246714	1.1584	0.422389	0.605675	0.525773	0.130991	0.432414	0.664927	0.540657	0.585048	1.66623	0.428021	0.53138	1.04411	1.27543	1.60972	0.943589	1.44662	1.00584	1.67608	0.553813	0.478068
LNC_000215	XLOC_002484	lincRNA	0.787914	0	0	2.22101	0	7.5209	1.02851	5.9114	1.59723	0	0	0	0.787748	1.30327	1.32435	0	1.07029	0	0	0	0.87147	5.66039	0	3.45714
LNC_003618	XLOC_039085	lincRNA	2.43101	1.77456	2.25546	1.54065	0.928631	1.5502	3.08385	3.0358	1.48028	2.20573	3.3235	0.813843	2.32427	3.70627	4.12539	1.10657	0.492561	1.44282	2.81956	1.12526	2.91798	2.41055	1.32443	2.24556
LNC_003619	XLOC_039087	lincRNA	0	0	0	0	0	0	4.30232	17.2404	0	0.261435	26.2696	2.47867	0	0	0.237674	0	0	0	11.5865	11.5512	0	0	2.95155	0
LNC_004253	XLOC_040922	lincRNA	0.583382	0.331752	1.06366	0.396039	0.461947	0.999453	0.879916	1.16188	0.591863	1.02797	0.920019	1.71714	0.288378	0.648196	0.732732	0.437746	0.842881	1.05496	0.687355	0.642497	2.47804	1.337	0.807749	1.44501
LNC_000214	XLOC_002464	antisense_lncRNA	0.205333	0.201018	0	0.361815	0.210351	0.0745892	0	0	0.156284	0.282212	0.07023	0	0.239208	0.326599	0.382158	0.988582	0.519978	0.145026	0.340098	0.554394	0.133852	0.473272	0.299556	0.437374
LNC_001298	XLOC_015224	antisense_lncRNA	0.655146	0.454356	3.51512	1.43889	1.17506e-05	0.43163	3.08388	2.93559	1.11149	2.44258	2.33424	5.02958	3.44374	0.00139739	2.23786	0.00128379	1.29504	0.000645139	7.7329	6.77261	4.56279	6.5076	5.19146	3.75107
LNC_001299	XLOC_015224	antisense_lncRNA	2.81228	0.000603377	1.52683	3.96503e-07	0.0442761	1.09658	1.04509e-09	2.48504	0.00256484	1.70745	0.00299132	1.0851	0.00906613	1.87338	2.72759	5.68413e-14	1.43211	1.23188e-10	3.30009e-09	1.5227	1.07341	0.574155	1.96631e-06	3.46132e-06
LNC_001294	XLOC_015224	antisense_lncRNA	2.14059e-09	3.40261	6.54563e-05	4.85242	6.15438	7.16508	7.94181e-07	0.00404553	1.94599	0.406249	2.35564	0.871749	3.56348	2.80759	2.10479	6.15385	3.68779	5.98291	0.00222717	0.177154	0.411126	0.00312471	0.706269	2.38897
LNC_000213	XLOC_002460	lincRNA	0.510605	0.0742594	0.714257	0.267091	0.310725	0.497195	1.1242	0.262693	0.230291	0.85732	0.388654	0.219158	0.197947	0.289666	0.121337	0	0.246228	0.320333	0.375617	0.787699	0.295445	2.80876	0.44117	0.484796
LNC_001296	XLOC_015224	antisense_lncRNA	7.4062e-80	1.01262e-53	1.92217e-28	0.0944766	1.58628e-147	3.32164e-103	1.2946	2.57684	1.52987e-91	2.05417	2.1374	2.93331	1.16287e-170	1.98544e-62	3.6352e-53	3.58412e-96	3.36076e-51	1.02725e-107	3.51149	3.27665	3.0546	3.76293	4.49062	3.67479
LNC_001297	XLOC_015224	antisense_lncRNA	0.00538855	0.257619	0.937284	1.72651	1.25887	2.23043	0.00777079	0.660424	1.11585	0.000542619	1.12112e-12	0.00304617	0.00028274	1.2259	0.000642932	3.52321	0.450017	2.82813	1.70251	0.486505	1.19517	0.00411512	0.00216337	2.81219
LNC_001290	XLOC_015168	lincRNA	1.41077	1.5512	1.01535	1.50104	1.55884	1.77157	0.977592	1.39214	1.09116	0.71778	0.865159	1.44872	1.93837	2.82894	1.84684	1.47008	1.48499	1.66851	0.977975	1.08904	1.30383	0.740059	0.950965	0.782735
LNC_001291	XLOC_015182	lincRNA	0.490252	0.226082	0.217401	0.199806	44.6345	1.86066	0.215051	33.3837	0.331413	29.3626	7.37503	0	7.72547	1.77733	0.586971	0.858707	2.58776	2.72878	0	0.754808	0.413908	0.184677	15.7057	0.211536
LNC_001292	XLOC_015215	antisense_lncRNA	0.208782	0.114674	0.202206	0.311372	0.180395	0.230315	0.394596	0.102986	0.242229	0.287885	0.222268	0.345595	0.597499	0.520448	0.397751	0.287178	0.389131	0.381068	0.446711	0.345375	0.39265	0.397874	0.232988	0.19584
LNC_000212	XLOC_002442	lincRNA	26.1974	26.7113	26.2007	35.1919	27.9269	27.1137	5.69437	22.8822	33.1972	15.6187	7.70946	0	14.7713	87.9286	126.217	26.6309	28.4836	25.8369	16.1893	16.1881	11.0802	27.9785	15.2121	0
LNC_001968	XLOC_022224	antisense_lncRNA	1.84518	1.11782	1.40274e-05	2.32808	2.80468	0.00492121	0.883156	1.38452	2.46674	0.777893	1.78786	1.85682e-05	0.000690673	4.92017	2.76422	1.74658	2.57599	3.44782	0.0060688	0.000139911	1.40364	1.59478	1.16723	1.19811
LNC_001969	XLOC_022224	antisense_lncRNA	1.01289	2.48675	2.24491	0.513504	3.79866e-07	1.65223	9.97299e-06	0.000781963	0.39625	1.20206	0.592458	2.33219	0.191555	0.540528	2.07054	1.53418	2.25591	2.96581	0.531657	2.53787	0.53853	1.59548	2.06951	1.82351
LNC_000621	XLOC_007286	lincRNA	1.04815	2.10337	0	2.72156	3.25295	3.37285	0	0	1.77264	1.87883	0	3.13551	4.4952	3.13458	2.46826	0	1.98953	6.1346	3.89553	2.13411	1.69018	2.29838	1.98292	3.90317
LNC_000211	XLOC_002440	lincRNA	0.112045	0.219905	0.337308	0.381148	0.766829	0.473373	0.354099	0	0.113702	0.307862	0.580327	0.258049	0.475175	0.142959	0.493983	0.196163	0.320226	0.286895	0.303674	0.138528	0.0899533	0.280307	0.209783	0.205086
LNC_003918	XLOC_039966	lincRNA	2.62436	2.10631	1.72207	1.22657	0.990103	2.49408	0.734791	1.84689	1.0489	1.52639	0.877012	1.53613	2.02038	3.80579	2.43751	1.5316	1.60891	1.00719	2.0999	1.59416	1.44078	2.18858	1.5422	1.86744
LNC_001140	XLOC_013613	antisense_lncRNA	2.10579	3.44208	1.83401	0.999221	0.790743	0.472708	0	5.00756	1.60165	3.55699	2.28691	1.35418	1.44064	1.51408	4.52325	3.69039	4.90159	1.0826	1.27266	0.403974	0.975339	2.0483	5.51369	1.78687
LNC_001962	XLOC_022140	lincRNA	1.00539	4.76135	0	3.38398	0.816576	4.28092	1.97133	1.22878	3.06295	8.04654	1.5295	1.27665	0	3.15794	2.31562	3.50765	2.8205	3.96144	4.70576	0.758405	0.587147	2.68988	0	2.16641
LNC_001963	XLOC_022143	lincRNA	7.76402	11.8497	8.7979	10.657	7.96134	8.01273	11.1913	10.4579	11.5587	6.62333	9.0836	10.5407	8.43302	10.7247	11.5279	7.77021	9.77996	12.048	3.89713	4.52783	8.10053	9.18179	12.7684	8.60279
LNC_001960	XLOC_022128	antisense_lncRNA	0.105767	8.83614e-05	0.33777	0.359508	0.212561	0.369415	0.102192	0	5.54867e-07	4.63346e-05	9.29765e-05	0.15701	0.0525095	5.55753e-07	0.185344	2.14161e-06	0.175117	0.508775	0.109764	0.203401	0.341547	0.574006	1.83058e-06	0.0841554
LNC_000210	XLOC_002440	lincRNA	0.0605799	0	0.092909	1.08649	0.747815	0.729239	0.0972562	0	0.0614734	1.25063e-06	0.451813	0.188991	0.260978	0.154995	0.113702	0.636368	0.35479	0.630102	0.172917	0.784698	0.296788	0.53354	0.244145	0
LNC_001966	XLOC_022166	lincRNA	0.225747	0.634036	0.656741	2.15539	0.766188	1.13316	0.795787	0.608145	0.992873	0.77662	1.07703	0.823538	1.14453	0.760029	0.592028	0.922167	2.28822	1.11819	0.998858	1.56774	0.886177	1.0432	0.14659	1.22745
LNC_001967	XLOC_022224	antisense_lncRNA	0.00243907	0.00300316	0.00249242	0.00023115	0.000172125	1.10186	1.1128	5.75501e-05	0.000163076	7.62813e-05	0.00766309	7.62429e-05	2.59076	0.00035863	0.000183013	0.00107538	0.000638947	0.0319109	0.932976	5.33186e-08	0.00355716	0.00243375	0.000291902	0.00187858
LNC_001964	XLOC_022146	lincRNA	0.379388	0	0.495169	0.762863	0.357445	0	0.333271	0.295525	1.28256	0.172667	0.353114	0.325721	0.28787	0	0.145493	0	0	0	0	0.194835	0	0.143821	0.244011	0.160396
LNC_001965	XLOC_022165	lincRNA	0	0	0	0	0	0	0.594137	0.418894	0.182726	0.37006	0.871493	0.4639	0	0	0	0	0	0	0.445278	0.277682	0.464889	1.44307	0	0.671685
LNC_004252	XLOC_040921	lincRNA	0	0	0	0	0	0	4.89151	6.06844	0	5.54111	7.67378	2.60346	0	0	0	0	0	0	4.86276	3.76656	8.05683	7.142	2.93894	5.2189
LNC_003629	XLOC_039118	lincRNA	1.50312	1.20589	1.6482	0.774335	0.731749	1.04732	1.01026	0	1.07556	0.203687	0.234315	1.39592	2.08427	2.09995	1.91394	0.776491	0.535558	1.08296	0	0.152151	0	0	0.961416	0.413967
LNC_001344	XLOC_015611	lincRNA	0.278199	0.251806	0.32066	0.230367	0.264957	0.270371	0.560249	1.32418	0.197496	5.38652e-06	0.145778	0.393559	0.121962	0.463284	0.301554	0.292097	0.107074	0.289843	0.462745	0.343577	0.13246	0.571223	7.83613e-06	0.25838
LNC_003818	XLOC_039715	lincRNA	1.24896	0.922676	0.715678	1.07619	0.93597	1.17798	1.22361	2.18532	1.03303	1.97585	1.57032	1.19112	1.06019	1.70872	1.62638	0.404906	0.603268	1.41027	2.07623	1.82091	3.06853	2.08959	1.53434	1.05381
LNC_004064	XLOC_040390	lincRNA	0	0	0	0	0	0	0	0	0	0	0.702894	2.13791	0	0	0	0	0	0	0	0	0	0	0.31902	0.645597
LNC_004065	XLOC_040391	lincRNA	30.7765	20.4164	32.2723	23.7522	20.5248	20.255	33.3978	33.5469	28.3524	37.6248	40.2213	25.6427	30.0046	35.275	38.602	14.58	13.093	35.8442	20.3667	16.942	41.4422	31.1065	15.245	22.1429
LNC_003728	XLOC_039437	lincRNA	8.79921	6.59459	7.7529	4.38042	2.61576	8.42309	3.5462	1.62456	8.92804	5.00786	1.99538	2.17055	10.185	11.0839	8.54283	5.33562	2.89332	3.66399	1.07974	1.03436	6.15566	7.06236	5.1259	1.8848
LNC_003729	XLOC_039444	lincRNA	2.48812	1.72726	2.71274	1.32542	1.44438	1.1028	2.36719	2.82533	2.43933	2.30244	3.76592	2.01855	2.76948	2.48817	2.76789	1.07403	1.03748	1.98322	1.67279	1.2103	3.76696	2.88509	2.16277	1.75165
LNC_004060	XLOC_040382	lincRNA	1.2224	1.15096	0.553006	1.01077	0.298293	0	1.33875	0.961716	1.44603	1.65874	2.03341	1.83614	1.13325	1.4181	1.78126	0	0.585515	0.281898	0.661882	0.313375	3.32026	1.82954	1.17015	1.07733
LNC_004061	XLOC_040384	lincRNA	0.545974	0.269568	2.24713	0.564537	0.0939293	0.504003	0.991305	1.42425	0.276994	0.187316	0.375174	0.175761	0.553612	0.70155	0.516895	0.119486	0.197353	0.769475	0.789549	0.526293	1.50586	0.862557	1.06007	0.670644
LNC_004062	XLOC_040385	lincRNA	0	0	0	0	0	0	1.96904	3.47257	0	1.14958	1.67786	0.840883	0	0	0	0	0	0	1.53674	1.43801	1.2028	1.17375	0.903139	1.16159
LNC_001314	XLOC_015387	lincRNA	6.69148	7.00351	7.25353	4.2573	2.43951	3.12384	2.90228	8.92046	6.59639	3.47052	2.23618	4.95741	6.57066	16.206	16.5991	5.01753	4.75914	1.75296	3.36182	3.62937	1.60057	4.84445	19.8354	3.59831
LNC_003722	XLOC_039415	lincRNA	1.28697	0.5398	2.69036	1.59326	0.565328	1.35746	2.45182	1.83553	3.11189	1.51052	0.774007	0.389893	1.15137	1.29048	1.7078	0.397606	0.986589	1.12492	0.628046	0.759402	3.665	1.44302	0.811106	1.60097
LNC_003723	XLOC_039418	lincRNA	2.09413	1.10559	2.18934	1.1123	1.76957	1.51928	1.38354	1.96051	1.82162	0.616837	0.886443	0.385202	1.8015	1.45801	1.64141	0.611045	0.649406	0.986247	0.330401	0.153857	1.82087	1.37944	1.26103	1.27346
LNC_003720	XLOC_039410	lincRNA	2.9936	0.60308	1.95773	2.16883	0.630838	0.504923	2.2054	2.93251	1.86944	3.1632	2.99794	1.63083	2.47664	1.39685	2.46456	0.50395	0.916095	1.95008	2.66775	2.30904	3.29702	2.1207	1.23097	2.32016
LNC_003721	XLOC_039412	lincRNA	0	0	0	0	0	0	0.327994	10.7577	0	0	17.3654	0.801349	0	0	0	0	0	0	6.73889	5.75227	0	0	0.240181	0
LNC_003726	XLOC_039428	lincRNA	2.50499	2.6142	3.83451	1.94133	2.32542	2.61759	2.97894	1.97	2.64387	2.75461	2.7408	2.32232	1.81002	2.16598	2.55437	2.10508	2.46507	3.04365	3.0708	3.09192	4.63909	2.42551	1.94932	1.82821
LNC_003727	XLOC_039430	lincRNA	2.06665	4.15875	3.18374	1.98172	1.24236	1.14059	0.767624	0.748396	1.44172	1.15256	1.86209	0.914778	3.8962	6.37635	8.21469	0.678422	0.933954	5.64607	0.747513	0.697305	0	1.2623	0.501777	0
LNC_003724	XLOC_039422	lincRNA	7.22447	8.23127	9.15524	8.98494	10.8831	16.692	5.77587	10.4474	8.25231	5.8091	5.01281	10.5123	13.0797	11.4329	11.2969	11.7477	10.8454	8.57869	6.80707	6.3381	5.9796	7.76052	10.0924	6.76824
LNC_003725	XLOC_039427	lincRNA	5.57912	4.80774	3.90177	1.74071	2.97578	3.61338	0.441323	4.9446	4.18754	1.06781	2.79274	1.58065	5.74106	5.73559	6.82231	1.7584	0.966	2.9706	1.46713	1.71954	2.14789	1.3995	1.50947	1.82465
LNC_003578	XLOC_038949	lincRNA	3.30952	1.8274	1.36411	0.937156	0.857793	0.778972	1.88008	2.19947	1.59363	2.07578	3.57032	1.66613	2.14569	2.28211	3.21886	0.631376	0.922331	1.32399	1.62268	1.44103	2.64876	2.876	1.53187	1.37221
LNC_001340	XLOC_015536	lincRNA	0.647448	1.40737	0.820444	0.321845	0.617699	1.9178	1.12856	3.6696	1.16449	0.994708	0.85962	1.37065	0.704499	1.31159	0.533577	0.365916	0.428483	0.336833	0.530612	0.725707	0.765566	1.10358	1.41506	0.37393
LNC_001341	XLOC_015537	lincRNA	51.6527	114.034	154.446	108.794	189.946	221.737	114.678	379.377	57.7959	175.927	120.329	150.425	37.7952	69.2331	36.3257	185.019	228.134	155.101	268.251	238.094	160.182	74.4629	254.289	118.551
LNC_005094	XLOC_043051	lincRNA	9.15314	7.92866	9.89904	6.95341	5.55185	4.74868	12.767	6.19737	9.32075	12.0354	15.9441	11.9749	8.65841	10.5382	12.1367	4.60048	2.7374	8.11543	6.91505	5.87905	10.88	11.9561	5.757	7.49532
LNC_004119	XLOC_040536	lincRNA	0	0	0	0	0	0	0.345775	0	0	1.31937	0.83346	1.96503	0	0	0	0	0	0	0.433768	0.941986	0	0	3.22578	0
LNC_002057	XLOC_023245	lincRNA	0.240437	0.221783	1.24156	0.172867	1.11652e-07	1.17386e-06	0.327823	1.24719e-05	0.410614	0.383343	0.121983	9.74114e-07	1.05877e-06	4.05883e-06	0.129137	1.2168e-05	0.116769	4.75478e-07	7.5406e-07	1.50252e-06	0.38084	0.266781	1.05862	0.186452
LNC_002056	XLOC_023221	lincRNA	0.451782	0.403736	0.922252	0.981344	0.661395	1.02488	0.753501	0.588188	0.757716	0.758058	0.479664	0.960996	1.04006	0.540052	0.425106	1.1004	1.13873	1.56054	1.04538	0.667142	1.36879	1.02447	0.881829	0.822803
LNC_002055	XLOC_023211	lincRNA	0.628538	0	8.56019	0.865887	4.2047	2.83761	0.820972	3.10803	0	3.33334	0.974167	1.58017	0	0	1.01152	4.36206	3.47773	2.42257	0	0.937752	1.43111	0.659902	2.34374	1.82648
LNC_002054	XLOC_023200	lincRNA	1.15636	0.779287	1.01723	0.702268	1.98146	1.6049	0.905677	2.77098	1.8256	1.94396	0.876915	0.606587	2.20118	3.14547	2.57417	1.19967	1.92202	1.39307	0.639134	1.32176	0.895414	1.18637	2.08462	0.570818
LNC_002053	XLOC_023188	antisense_lncRNA	0.0967446	0	0.124332	0	0.404634	0	0	0.225194	0	0.264863	0	0.49834	0	0	0	0	1.39688	0	0.159307	0	0.124631	0	0.187262	0.1207
LNC_002052	XLOC_023187	lincRNA	0.0182997	0	0.0674767	0.0105924	0.0981345	0.230005	0.0242154	0.357778	0.0650244	0.0757384	0.0247573	0.0942379	0.0324057	0.0454698	0.0653365	0.22425	0.769525	0.0389979	0.030476	0.0423858	0.0723847	0.0424989	0.1788	0.0871228
LNC_002051	XLOC_023186	lincRNA	0	0	0	0	0.105563	0.113775	0	0	0.155066	0.209589	0	0	0	0	0.166763	0.401377	2.09847	0	0.126163	0	0.0989711	0.0876746	0	0
LNC_002050	XLOC_023184	lincRNA	0.787914	0	0	0	6.78734	1.88023	0	7.88186	0	0	1.24411	0	0	2.60655	5.29739	2.71156	26.7573	5.92028	1.18712	3.47643	0.87147	0	16.0579	0
LNC_000456	XLOC_005467	antisense_lncRNA	1.28821	1.79541	1.12638	0.400349	1.07769	1.86298e-05	0.878961	1.27316	0.519141	2.08342	1.72364	1.19965	1.02798	1.76361	0.000154612	0.421203	1.23266	2.43906	1.57654	1.98744	0.943303	0.428663	4.1472	2.73922
LNC_000969	XLOC_011456	lincRNA	1.37378	0.556657	0.148623	1.02296	0.851407	0.418862	0.634909	0.502793	0.997846	0.773539	0.995745	0.517112	1.6577	1.02233	1.53406	0.526618	0.816712	0.311604	0.84174	0.489886	0.723933	1.18397	0.474572	0.975107
LNC_000968	XLOC_011446	lincRNA	0.15102	0.00176322	7.50111e-56	4.44389e-29	0.531371	0.894085	0.329391	1.49217e-09	6.9585e-15	0.0073038	1.06002e-51	6.70309e-12	0.15935	0.661269	0.733684	0.753716	1.04702	0.000246382	2.47865e-26	2.20656e-19	1.05638e-09	0.728096	0.15789	1.15482
LNC_002059	XLOC_023250	lincRNA	1.37198e-06	4.87592e-06	1.78417e-05	0.702518	0.525468	3.01904e-06	1.82334e-06	9.58217e-06	0.220773	0.323427	8.92078e-06	0.315586	0.746016	0.0978516	0.193787	7.61036e-38	0.671608	4.66156e-06	0.000985304	0.500934	0.0234626	2.35363e-27	5.14474e-05	0.143571
LNC_002058	XLOC_023245	lincRNA	0.891069	2.88849	0.29205	1.6701	1.03737	1.65772	1.73943	2.63312	1.72298	2.13787	1.6551	2.58119	1.95488	1.24296	2.4677	1.32793	1.21282	1.45355	1.16616	2.50753	1.72688	1.97299	0.283645	2.51647
LNC_003267	XLOC_037889	lincRNA	32.4116	39.7344	74.9963	35.8485	45.8721	40.3948	21.1399	54.2013	40.9791	28.8153	43.4509	15.3939	35.4276	78.704	81.5002	3.71862	16.5837	22.5235	31.0323	18.4769	43.4823	39.0011	45.4874	26.4446
LNC_003266	XLOC_037888	lincRNA	5.26268	1.50845	2.23211	1.46352	1.27545	1.48093	0	2.1647	5.11477	3.12804	1.46177	1.32077	5.62318	4.80522	7.16101	0.702723	0.968383	2.01785	0.81328	0.550547	0	2.0584	0.954979	1.46042
LNC_003265	XLOC_037866	lincRNA	5.44128	0.759813	1.21744	1.11598	1.05156	0.901631	0.954164	0.426873	2.57473	2.21885	1.28527	2.10205	3.04619	2.74149	3.54161	0.953208	0.260898	0.755296	0.886425	0.837438	1.37195	2.45226	1.04402	1.42229
LNC_003264	XLOC_037858	antisense_lncRNA	0	0	0	0	0	0	0	1.86831	0	0	0	0	0	0	0	0	0	0	0	0.451537	0	0	0	0
LNC_003263	XLOC_037854	lincRNA	0	0	0	0	0	0	0	37.8776	0	5.70316	0	4.8221	0	0	0	0	0	0	23.5067	0	48.1058	3.79717	8.3595	39.1935
LNC_003262	XLOC_037853	lincRNA	17.4392	3.3619	4.42483	2.51555	3.68473	3.06794	0.514388	0.608545	12.6707	0.532911	0.181878	0.335202	19.0866	14.0486	17.1368	5.24171	4.69059	9.64102	0.640185	0	0.831081	1.77495	1.00406	0.165402
LNC_003885	XLOC_039887	lincRNA	2.75569	1.3598	2.29493	1.83307	2.01741	2.16893	0.713172	1.74794	1.43923	0.137611	1.00243	0.694148	3.52405	3.04511	3.25254	1.60808	2.11264	3.00278	2.68993	1.78801	2.8878	2.86967	0.623607	1.72102
LNC_003260	XLOC_037851	lincRNA	0	0	0	0	0	0	3.09462	2.35564	0	0.209944	1.95022	1.24563	0	0	0	0	0	0	1.01204	0.785551	0.398332	3.16882	1.48566	2.41642
LNC_001225	XLOC_014527	lincRNA	0.000300849	0.00101448	2.02118e-07	0.39923	8.46845e-06	5.53089e-05	0.000101651	0.798379	0.831004	0.00191894	0.000124945	0.0604339	0.636382	0.000175531	5.89137e-05	0.62569	9.19569e-05	0.303226	1.19256e-05	0.00371971	1.07441	0.969736	0.420389	8.387e-06
LNC_004807	XLOC_042305	lincRNA	0	0	0	0	0	0	3.73991	0	0	3.36917	0.281405	1.39826	0	0	0	0	0	0	0	0.22193	2.60649	2.55621	0.997989	1.48808
LNC_003269	XLOC_037892	lincRNA	9.21747	7.53825	9.82671	8.25856	5.93402	7.29843	13.0896	6.97294	10.3789	14.5705	17.6983	10.9518	7.12656	8.6046	10.4567	3.00943	3.09123	9.15383	7.1873	6.54178	13.6803	11.5898	4.33406	8.80793
LNC_003268	XLOC_037890	lincRNA	0.105356	0.0103513	0.0796467	0.0562717	0.0108601	0.033921	0.321737	3.39215	0.0658224	0.46963	0.580939	0.0104336	0.0765661	0.100626	0.0743298	0.0567499	0.0235044	0.0115155	0.526446	0.300346	0.844396	0.0941241	0.316773	0.337422
LNC_000439	XLOC_005282	lincRNA	3.88173e-07	0.164901	0.0528608	0.153194	0.0755195	1.9477e-06	0.0246067	0	0.386428	5.24557e-06	4.11661e-07	5.3329e-07	9.33901e-06	1.29508e-06	4.16534e-05	0.672129	2.43166e-05	3.58825e-06	0.247494	0.0652646	9.38322e-07	8.11371e-06	0.247101	1.80158e-07
LNC_001728	XLOC_019483	lincRNA	0.864219	0.475002	0	0.255654	0.893582	1.45679	0.342688	1.16874	4.61435e-05	0.493985	0.322819	0.000287257	1.39687	0.158635	1.32984	0.878104	0.000352351	0.939878	0.894267	0.389088	6.29603e-06	0.661536	0.00670751	0.272681
LNC_003463	XLOC_038525	lincRNA	3.65637	1.55747	2.14712	1.26765	1.27907	1.22557	2.61862	1.81485	3.19901	3.17393	4.3855	2.80888	3.30334	2.52534	4.87417	0.742657	0.936844	1.9773	1.37736	1.52812	3.18675	3.34771	1.26168	1.57195
LNC_003462	XLOC_038524	lincRNA	0.174321	0.485071	2.33191	0.427946	0	0.28676	0.229316	0.409897	0.176757	0	0.24658	0	0.586748	0.238534	1.05578	0.30536	0.501654	0.726627	0	0	0	0.393275	0	0.226977
LNC_003465	XLOC_038531	lincRNA	2.4952	1.60423	1.82358	0.780255	0.912363	0.667076	1.14435	1.2646	2.31084	0	0.753609	0.698543	1.98653	1.1418	3.18316	1.7096	0.782782	1.06451	1.07025	1.00316	0.278665	0.618824	0.838905	0.681152
LNC_003464	XLOC_038530	lincRNA	0	1.61381	6.84011	0.687883	0.830277	0	1.33365	1.24794	0.518073	0	1.55411	0	0.530266	0	0.785854	1.77937	0.715023	1.33828	0	0	0	0	0.956273	0.733516
LNC_003467	XLOC_038534	lincRNA	1.77766	0.861748	1.16039	1.5322	0.897451	0.198903	0.669233	0.593487	1.67409	1.56024	1.06379	0.654085	2.74543	2.36456	1.6078	0.667047	1.28158	1.06532	1.24971	0.58687	1.94763	1.5883	0.489975	0.161093
LNC_001729	XLOC_019483	lincRNA	1.47023e-11	1.85958e-15	0	0.0682888	1.83465e-06	0.454172	0.183561	2.74397e-07	0.421719	2.99635e-09	2.05422e-07	9.0339e-16	0.63135	0.111685	1.61935e-27	0.466095	0.36683	0.551293	0.238316	3.02727e-11	2.85776e-09	7.877e-09	1.37057e-32	0.316214
LNC_003469	XLOC_038540	lincRNA	3.79778	2.97507	1.40567	6.354	3.06191	7.9624	0.620691	4.62833	5.78469	1.90231	5.03148	4.83231	5.95764	1.48007	8.63715	0	2.67141	6.26668	3.71698	2.87165	1.11569	4.08206	1.78288	2.03831
LNC_003468	XLOC_038537	lincRNA	1.06638	0.716078	0.413257	1.14968	0.896057	1.47259	1.40615	0.994197	0.757163	2.04187	1.18463	1.37327	0.854785	0.560555	1.44127	2.05389	2.15462	1.04663	2.45527	1.15044	0.822141	1.21695	1.03096	0.80263
LNC_002001	XLOC_022801	lincRNA	1.02212	0.977701	1.2913	0.925801	0.874708	1.22988	0.72668	0.421538	0.65939	0.941842	0.863655	0.801003	0.84391	0.466658	0.771614	0.638416	0.90864	0.719102	0.860649	0.917491	0.8748	0.850716	0.565661	0.568665
LNC_001226	XLOC_014529	lincRNA	1.37424	0	6.40362	4.08116	5.09594	3.68394	8.96321	3.52203	2.7562	7.05331	6.79484	6.48376	1.30276	2.38457	5.04977	9.17179	7.03523	9.60115	7.83135	3.85818	9.81424	3.94867	2.5021	6.015
LNC_004374	XLOC_041237	lincRNA	1.49479	0.793817	1.3546	1.08846	1.15442	1.2932	1.31817	1.60686	1.78042	1.09878	1.0005	0.333581	1.96972	1.69399	2.13674	0.976959	1.35759	1.24406	1.09381	0.399996	2.56787	1.91717	0.505715	0.620278
LNC_004375	XLOC_041240	lincRNA	11.6544	7.70715	7.52881	8.51441	7.62632	7.15545	10.0843	6.30803	8.91783	10.0475	14.8488	10.7782	20.614	14.6693	19.6227	3.40061	5.08744	9.21775	9.19816	8.42049	14.3697	18.8313	7.20076	9.71198
LNC_003091	XLOC_035587	lincRNA	11.2382	16.4209	0	22.0449	22.7927	16.735	0	51.3205	21.8916	3.45274	24.2371	0	0	15.2052	5.59848	4.44239	16.3061	11.8101	11.0264	21.9366	2.5558	0	4.9788	3.96431
LNC_004975	XLOC_042733	lincRNA	8.20938	7.64645	14.4569	4.04239	5.82	3.63143	0.239919	0.858825	11.2837	1.23976	1.29311	0	7.75951	8.77911	11.59	3.83503	5.24804	9.36809	1.18861	0.561524	0.459855	0.205507	0.349992	0.477116
LNC_001903	XLOC_021702	lincRNA	0.522523	0.193983	0.674447	0.199243	0.348668	0.603	0.618968	0.601693	0.355897	0.597443	0.469046	0.67196	0.413725	0.216818	0.556038	0.213641	0.378187	0.618633	0.147099	0.214715	0.694011	0.204121	4.94571e-06	0.309857
LNC_000625	XLOC_007313	lincRNA	0.783652	2.09543	1.63759	1.05281	0.819857	0.297986	0.904462	0.912208	0.794938	0.67038	0.542817	1.00917	0.337417	1.53686	3.1702	1.02907	1.55573	0.825028	0.967664	0.603971	1.26153	1.00763	0.189583	0.611467
LNC_002932	XLOC_033178	lincRNA	19.8072	47.8134	42.4041	71.0938	75.6796	81.4438	47.0541	63.696	27.9676	60.0188	55.3721	71.2868	22.0279	35.4635	35.7221	83.4837	89.8514	77.4965	67.5941	68.1464	62.7492	50.5507	58.3107	79.9273
LNC_000438	XLOC_005282	lincRNA	0.175853	1.01542e-05	1.00314e-05	0.242714	0.271288	0.100646	0.25852	0.0811844	1.00486e-05	0.387263	0.287464	0.362268	0.123536	0.0886823	0.147183	0.241695	0.713059	0.348532	0.144315	1.61728e-05	0.322358	0.365839	1.86971e-05	0.169763
LNC_001430	XLOC_016767	lincRNA	4.80871e-06	0.309041	0.35491	0.260806	0.307351	0.645672	0.345382	2.89036e-06	7.12163e-06	0.876888	0.156069	0.795016	0.262324	0.300623	0.00196546	0.451431	0.741452	0.000753391	0.791803	0.000266509	6.27158e-05	1.39311e-05	0.583413	0.552962
LNC_001431	XLOC_016767	lincRNA	0.401978	0.517851	0.0370485	0.999265	0.287469	0.514542	0.813897	0.105232	0.444653	0.423146	0.742079	1.96772	0.80105	0.471725	0.244333	0.239356	0.309065	0.593258	0.254799	0.502061	0.94654	1.27517	0.197037	0.610156
LNC_001432	XLOC_016770	lincRNA	0.0389845	0.252848	0	0	0.0529575	0.111966	0	0	0.158269	0.107279	0.0531601	0.752921	0.0911843	0.098514	0.0819012	0.0682502	0	0	0	0.240646	0.101986	0.360215	0	0.0471387
LNC_001433	XLOC_016782	antisense_lncRNA	0.776051	1.90563	9.99201e-06	1.04883	0.919474	0.63379	1.01173	3.17475	0.874545	1.04551	1.51085	1.10507	0.701729	1.26398e-29	1.45534	0.0031692	2.00141	2.44808	1.2218	1.14063	1.11128	0.493371	3.28873	0.746958
LNC_001434	XLOC_016782	antisense_lncRNA	3.46664	1.48739	2.5514	4.2072	2.46515	2.95414	1.02511	3.55943	2.47393	1.06316	2.6294	1.0803	2.94562	3.41218	3.3127	4.78157	3.64721	4.88616	1.19545	2.0504	2.43643	1.18144	2.9843	1.3748
LNC_001435	XLOC_016782	antisense_lncRNA	1.06882e-06	5.82839e-10	5.7714e-35	0.023064	0.682992	2.34893e-07	0.64926	6.18719e-08	0.000221085	0.000287381	5.12516e-07	8.69737e-16	5.49712	0.829401	2.6994	0.0256663	2.45353e-05	1.22774e-09	0.00783101	0.00102007	0.000297638	2.94413e-15	3.21481e-07	0.786637
LNC_001436	XLOC_016782	antisense_lncRNA	0.00164787	4.26096e-05	0.715319	4.19e-15	0.240306	5.26972e-08	0.000154143	0.0233759	0.000218293	0.000440732	6.02807e-05	0.000677119	5.2071e-05	1.05299	5.91264e-05	9.1419e-13	0.0015749	0.00114848	3.74157e-11	0.000475856	0.000324164	0.00134679	0.474024	2.35459e-05
LNC_001437	XLOC_016782	antisense_lncRNA	0.389777	0.407257	0.194683	0.169435	1.35075	0.197487	0.268024	1.13313	9.95146e-08	0.599366	0.537819	0.942806	0.391936	0.340917	0.0912269	0.607809	5.51421e-11	0.287518	6.68671e-07	0.590497	0.000197683	5.00836e-09	7.37066e-16	2.09736e-05
LNC_001438	XLOC_016782	antisense_lncRNA	0.174047	1.39023e-05	0.00192982	3.65085e-17	0.00212573	5.18651e-09	4.78579e-05	0.0612484	0.255688	1.00374e-06	0.595659	0.580346	0.294	0.0508155	4.32379e-06	3.39743e-14	1.99169e-06	9.04351e-07	0.295568	1.62214e-08	3.59024e-05	0.271019	0.0119628	0.201255
LNC_001439	XLOC_016782	antisense_lncRNA	7.05686	8.09696	4.14079	8.37024	4.6228	5.75424	3.3297	4.18305	6.51679	4.49309	4.52983	3.7034	7.30499	9.7662	10.1632	11.4172	12.3433	11.3767	4.40829	5.91913	7.76413	7.96755	5.92564	7.85625
LNC_000813	XLOC_009374	lincRNA	2.1531	0.846806	0	0.374773	0.220104	0	0.607357	1.80336	0.623809	0.838022	0.432651	0	0.868014	0.415763	0.728946	0.269358	0.221488	0	0.25142	0.236828	0	0.348168	0.295903	0.396068
LNC_000812	XLOC_009364	antisense_lncRNA	5.9877	0	0	7.02615	10.9018	9.38238	10.9355	3.05276	7.23182	1.54747	3.90777	0	8.05448	8.22801	6.47211	8.06335	3.1162	14.2107	1.73172	5.10813	4.99061	3.50578	6.57111	1.75225
LNC_000815	XLOC_009398	antisense_lncRNA	2.54289	0.652621	1.9878	0.58444	1.36323	0.245613	0.541319	5.14527	0.582556	1.46164	0.905222	1.16195	0.567912	0.212503	0.180055	0.574475	4.14835	1.96169	1.08264	1.26481	1.27299	0.752154	1.74933	0.812144
LNC_000814	XLOC_009375	lincRNA	0.769815	1.32356	0.391715	0.638752	0.212738	1.49082	0.914588	1.0723	1.24968	0	0	0.693918	0.444838	0.994207	1.34474	0	0.333775	0.108367	0.635429	0.23742	0.299061	0.441565	1.94124	0.380038
LNC_000817	XLOC_009414	antisense_lncRNA	0.399817	0.299309	0.383481	0.318437	0.387301	0.301128	0.597983	0.350462	0.689381	0.438179	0.103957	0.159326	0.733932	0.29225	0.493781	1.54159e-07	0.342535	0.637773	3.16771e-06	1.44907	2.15773e-10	1.1262	0.197404	0.279298
LNC_000816	XLOC_009414	antisense_lncRNA	0.122441	0	0.000357279	0.292435	0.325361	0.140425	3.70252e-26	0.166694	2.77399e-90	0.272852	0.19769	0.588565	0.215586	8.05563e-75	1.82575e-25	0.3774	0.297165	4.34752e-11	1.42437	0.504553	0.559029	1.09572e-26	0.369867	5.38325e-29
LNC_004972	XLOC_042725	lincRNA	4.39877	3.64709	6.57741	5.2809	4.91044	5.74661	6.54244	5.78816	3.43199	6.938	6.43214	5.08372	2.70713	5.65301	4.34758	7.89968	5.85835	7.74262	6.11644	5.21428	7.95829	5.91448	6.53828	6.38867
LNC_001720	XLOC_019443	lincRNA	0.628538	0	0.951133	4.32944	10.5117	1.4188	0.820972	3.10803	0	1.66667	3.89667	1.58017	0.641463	0	2.02304	2.18103	0	3.2301	1.93004	6.56426	1.43111	0.659902	3.51561	3.65297
LNC_004328	XLOC_041097	lincRNA	36.8493	15.2232	23.6392	15.4716	17.6621	14.1957	28.9693	21.055	21.438	23.0417	31.5602	26.534	46.2186	32.2932	41.8502	19.8881	16.1023	28.7955	27.1504	28.6823	34.8025	46.8315	22.6557	19.7228
LNC_002936	XLOC_033220	antisense_lncRNA	1.49886e-05	0.210508	4.76683	4.66052	9.6049	11.2367	0.482861	2.79395e-05	0.214002	1.30664	0.862124	4.02186	1.54342	0.638328	0.17977	3.1187	4.88935	4.90285	3.97229	3.23643	1.94999	0.384571	2.58522	0.936573
LNC_001721	XLOC_019444	lincRNA	1.49957	1.79097	1.92929	3.81794	2.81522	4.14317	1.87285	0.768436	2.22684	2.02711	2.22754	2.89606	2.70509	2.71941	2.91364	3.54895	3.50009	1.84959	2.21453	2.35755	1.82163	3.88875	1.57051	2.06947
LNC_004373	XLOC_041234	lincRNA	1.23474	0.61244	1.37452	0.731852	0.426563	0.574914	2.75051	2.14996	1.25276	2.75137	2.76415	2.58377	0.624272	0.897093	1.17979	0.405339	0.780724	0.651788	2.29313	1.30903	5.19626	3.18701	0.748459	1.2383
LNC_000437	XLOC_005280	lincRNA	0.22959	0.000191254	8.23089e-37	0.611214	0.00302417	0.714449	0.138526	8.61453e-05	3.75909e-06	3.85994e-08	1.67432e-08	2.36422e-05	9.18224e-09	0.338378	2.45711e-06	6.53919e-05	0.143036	9.51566e-07	0.353141	0.000100808	1.6404e-05	6.11961e-05	3.45283e-07	4.04963e-06
LNC_001318	XLOC_015387	lincRNA	0.040827	3.81143e-09	1.97413e-51	1.28181e-55	3.51463e-31	9.83546e-21	1.54827e-09	4.37299e-15	8.04216e-64	1.29449e-28	6.32295e-78	4.73367e-16	0.00279058	2.4112e-14	2.66978	5.91477e-54	3.4914e-30	1.73136e-05	8.6923e-08	0.000187001	2.2391e-11	1.16744e-10	5.3626e-24	7.15762e-16
LNC_004482	XLOC_041484	lincRNA	1.36754	1.22029	1.98875	1.53129	1.10127	0.820974	4.20826	2.42528	2.61611	3.58638	4.7178	3.79228	2.00715	2.01238	2.50978	0.736645	0.952561	1.71469	2.88422	2.59808	6.42003	4.01861	1.59015	1.9899
LNC_004483	XLOC_041487	lincRNA	1.80371	0.837293	1.39591	0.653923	1.22727	1.05236	0.22704	0.496185	0.784549	0.826966	0.70348	0	3.16022	2.17539	3.53264	0.977411	0.621705	1.63981	0.498462	0.92777	1.34677	1.83397	0.919741	1.24892
LNC_004480	XLOC_041472	lincRNA	4.01932	2.29072	2.192	2.38092	3.78288	1.73431	2.02596	4.43659	4.70456	3.74949	0.905403	1.98535	5.35326	4.9996	6.36626	1.08351	2.20762	2.10291	0.495184	1.89339	2.26545	2.04701	2.3464	3.41377
LNC_004481	XLOC_041480	lincRNA	2.65622	0	1.54803	1.42219	0.716808	2.43684	3.49518	3.11958	4.37678	3.16304	3.04588	1.49654	5.41484	3.61674	6.17891	1.74474	1.67273	1.84744	3.52273	2.81146	5.67282	4.12564	1.5951	2.79759
LNC_004486	XLOC_041494	lincRNA	8.67359	4.32156	17.8548	5.14871	3.55697	1.17754	7.79251	6.65081	6.0555	4.33031	9.95867	4.11771	9.52867	19.7686	16.0748	3.77674	3.02861	10.6048	9.25574	4.07521	8.16302	13.2623	4.05834	5.47512
LNC_004487	XLOC_041495	lincRNA	3.45905	3.00484	3.32373	2.14242	2.3493	2.75305	1.9124	3.64339	3.3953	2.7458	2.48243	1.72434	4.33769	4.26493	4.5482	0.97689	1.932	4.22138	2.75088	2.40735	3.29344	2.67177	1.72511	2.38608
LNC_004484	XLOC_041492	lincRNA	27.7778	34.6588	65.3955	34.9222	36.9358	46.7162	57.8578	37.7963	46.066	51.9555	74.0641	54.0531	18.7085	41.5976	55.626	13.6949	16.6482	50.3441	33.4592	32.7605	70.7451	34.0885	8.85787	43.0426
LNC_004485	XLOC_041493	lincRNA	1.5241	1.31738	1.97108	0.913588	1.37354	1.67413	0.861234	2.0305	1.32507	1.78637	1.66388	0.981363	0.872031	2.00555	2.33519	1.1437	0.94259	1.67854	2.14784	1.17441	1.67764	0.993498	1.68358	1.36733
LNC_004488	XLOC_041496	lincRNA	3.49099	0.992498	3.18213	1.08613	0.806179	0.249145	0.767886	2.31751	2.86713	3.3036	2.2938	0.963324	2.20517	3.44741	4.01839	0.727637	1.32102	1.98746	1.09688	1.02527	1.82684	2.19075	2.41687	1.13221
LNC_004489	XLOC_041498	lincRNA	0.853052	3.29447	1.87574	2.25893	0.678438	3.47527	0	0	2.5982	0	0.640194	0	2.25035	3.93309	4.41877	0.745872	0	2.27214	0	0	0	0	0	0
LNC_002189	XLOC_024978	lincRNA	0.289583	0.425631	0.815429	1.10844	0.439579	0.532486	1.5187	0	2.64348	0	0	0	0.314871	1.2656	1.5657	1.52242	0.414107	1.18578	0	0.887678	2.48743	2.56442	1.10051	1.98527
LNC_002188	XLOC_024970	lincRNA	3.62597	7.25555	54.9243	0	0	11.0771	9.45772	28.469	3.48335	17.5187	12.6851	11.3376	3.12214	6.60192	0	0	0	0	4.59087	0	9.48723	0	0	0
LNC_004327	XLOC_041096	lincRNA	1.59673	0.805755	1.16252	0.506786	1.01117	0.45053	2.10896	1.56497	1.62026	0.590313	5.05479	1.02802	2.13958	1.49341	1.78159	0.322558	1.42119	0.952959	1.62539	1.79989	1.59707	2.33138	0.357983	1.0522
LNC_003594	XLOC_038995	lincRNA	1.75509	0.582938	0.917485	0.621035	0.277453	0.234859	1.13294	2.07435	0.91136	1.40376	0.946639	0.893405	1.04954	0.826	1.24563	0.357284	1.12278	0.692862	1.01544	0.503886	2.34796	1.88507	0.556394	0.889227
LNC_002849	XLOC_032319	antisense_lncRNA	0.139586	5.41094e-11	0.737165	0.196886	0.289139	1.27625e-15	1.15337e-12	0.305532	0.478281	2.33759e-08	1.84585e-23	1.65575e-13	0.298581	8.94784e-21	1.10111	1.01282e-05	0.676976	4.04708e-07	0.000242277	0.17691	0.684981	0.617724	7.46106e-08	0.344666
LNC_003596	XLOC_039000	lincRNA	0.789935	0.756019	0.62328	0.681433	0.339254	0.598506	0.329711	2.78554	0.717333	0.114383	0.283662	0.749439	0.777325	0.789128	1.1822	0.582293	0.842675	0.940912	0.413695	0.192471	0.760829	0.287983	0.242872	0
LNC_004648	XLOC_041874	lincRNA	2.31633	0	7.0935	1.08604	1.32668	3.6673	0	11.574	0.782754	2.0335	4.86862	4.79224	2.32019	1.27448	12.9296	1.32972	0	1.93852	4.66161	0	5.99411	0	2.86274	1.12882
LNC_004649	XLOC_041886	lincRNA	1.4875	0.503965	1.13104	0.747081	0.349964	1.7422	0	0.868733	1.63434	1.18498	0.69177	1.43672	0.988348	0.822934	3.55569	0	0	0.693614	1.42389	1.14591	0.95141	0.282068	0.717726	0.157001
LNC_003593	XLOC_038992	lincRNA	2.16181	0.656982	1.26384	1.76039	0.548365	1.19606	0.648066	1.37267	1.29583	1.07595	0.68071	0.379626	1.35378	1.02798	2.30362	0.17205	0.425616	0.551724	0.647111	0.454399	1.645	0.561521	1.71155	0.490793
LNC_003592	XLOC_038990	lincRNA	38.4737	19.9925	22.379	22.2169	16.1541	14.7189	27.2713	17.8046	38.2466	27.0441	26.2401	12.9182	30.0552	41.8865	46.4802	7.78222	10.4357	25.5677	20.8285	15.063	31.4867	28.8783	12.7394	18.3646
LNC_004644	XLOC_041868	lincRNA	1.00302	1.09348	1.68281	0.52448	0.53384	0.650482	1.25144	2.06382	0.848212	0.382783	1.45018	0.645759	1.29654	0.99519	1.48816	0.39023	0.483707	0.708005	0.645703	0.601751	1.66899	1.41169	0.541697	0.951799
LNC_004645	XLOC_041869	lincRNA	0	0	0	0	0	0	1.97801	5.28279	0	2.59239	1.16249	1.76094	0	0	0	0	0	0	2.04572	3.51552	4.48339	3.81807	1.64426	2.55537
LNC_004646	XLOC_041870	lincRNA	0	0	0	0	0	0	0	0	0	1.85038	0.825556	0.965175	0	0	0	0	0	0	2.10406	2.65846	4.37	3.01056	1.3088	1.84806
LNC_004647	XLOC_041873	lincRNA	0	0	0	0	0	0	6.38063	6.46457	0	7.11998	10.0169	5.65529	0	0	0	0	0	0	11.1589	9.41431	10.4958	6.70673	2.50267	6.31744
LNC_004640	XLOC_041859	lincRNA	0.853466	0.642876	1.3491	0.526498	0.795351	1.29741	1.36538	0.830607	1.45883	1.23546	1.41105	1.33026	0.838962	0.626433	1.2341	0.393205	0.845279	1.01612	0.819087	1.24762	2.34654	1.34749	1.39899	1.79808
LNC_004641	XLOC_041862	lincRNA	15.5813	10.1295	19.2597	9.79928	11.4359	5.86939	13.4338	8.85146	16.8848	16.9785	14.4354	7.18233	11.52	16.0001	18.0973	5.89011	6.52175	13.8117	10.9451	7.77977	16.4584	14.1895	7.20356	11.3253
LNC_004642	XLOC_041863	lincRNA	7.18878	4.15351	7.78417	4.16826	4.7698	3.76145	7.40535	6.12413	8.79044	8.49905	9.4409	4.79573	6.07789	7.19185	7.6346	1.61986	2.8534	6.55981	3.43104	4.21182	6.1697	6.51219	3.14763	4.32534
LNC_004643	XLOC_041865	lincRNA	10.4983	6.15339	3.61828	13.655	8.4658	6.06133	41.0863	14.8518	23.4953	28.6763	22.7934	12.5908	12.3602	7.99807	31.3976	3.93341	1.52229	1.38915	5.07444	3.32492	13.421	4.56887	0	8.53733
LNC_002823	XLOC_032024	antisense_lncRNA	4.98919e-05	3.54027e-06	0.359038	1.72262e-12	8.73811e-05	1.14964	1.32658e-05	0.000851036	1.5449e-05	2.92565e-05	4.62684e-05	1.1257e-05	0.00290085	5.45633e-05	3.11287e-05	1.44426e-05	0.000112756	1.0948e-05	0.000279286	1.63442e-05	2.00449e-07	1.23765e-05	1.36339e-05	1.79144e-05
LNC_002518	XLOC_028795	lincRNA	1.37851	1.38557	1.09109	1.03569	1.34523	2.38637	0.902797	1.38974	1.44165	0.74926	0.830562	1.00799	0.797719	1.54515	1.5278	1.5806	0.764553	0.770098	0.701578	0.67618	0.799634	0.803504	1.14926	0.591152
LNC_001504	XLOC_017376	lincRNA	6.6976	5.60018	3.29657	7.59018	6.09098	5.74234	2.78448	6.87677	4.86755	4.92805	3.55599	4.09136	3.83496	7.39353	6.07167	7.97514	12.9461	6.59695	4.15689	6.04303	6.35927	4.7511	9.28801	6.46434
LNC_001505	XLOC_017376	lincRNA	0.978772	1.15513	0.222906	0.833511	1.28039	1.14358	0.938777	0.451874	0.656795	0.767522	0.68045	0.538191	0.534826	0.181681	0.844533	1.31879	1.64635	0.57811	1.99479	0.557509	0.769861	0.536994	1.35362	0.905288
LNC_001506	XLOC_017396	antisense_lncRNA	3.69901	3.22227	1.24146	4.12085	3.5747	2.34024	2.75104	4.03073	2.29297	3.18813	3.80867	2.35675	1.84216	2.52688	3.27592	3.79348	4.44867	4.84801	3.54687	3.15981	2.42223	2.77396	4.40198	3.47625
LNC_001507	XLOC_017396	antisense_lncRNA	0.647981	0.814617	1.5138	0.362792	0.385765	0.250089	0.0125888	0.00141042	0.0143035	2.75487e-06	6.52171e-05	0.211855	6.01441e-06	0.311247	0.112243	0.116485	2.95635	5.08305e-05	2.84589e-05	1.03285	1.08014	0.603757	2.49847	0.383973
LNC_001500	XLOC_017332	lincRNA	1.06384	0.735614	1.36376	1.51533	1.41581	1.91032	0.7902	1.56797	0.883259	1.12379	1.23534	1.3415	1.84273	1.88446	1.73775	1.73059	1.73455	1.68817	1.14139	1.13849	0.989244	1.22233	1.2851	0.940174
LNC_001501	XLOC_017338	lincRNA	0.984112	0.909791	0.145846	3.81695	0.634431	0.931119	0.305878	0.134042	0.411209	0.556618	0.872717	0.298161	0.874917	0.517581	0.80569	1.2162	0.921167	0.817009	1.05382	0.893019	1.28082	1.33272	0	0.494974
LNC_002239	XLOC_025321	lincRNA	0.152091	1.20631	1.54706	1.53189	1.36541	1.58452	1.20467	1.23566	0.308625	0.834308	1.57096	1.46889	0.703293	0.196317	0.414722	0.532567	0.879288	0.963567	0.878892	0.820882	0.787996	0.349016	2.06536	0.469033
LNC_002238	XLOC_025319	lincRNA	0	0	0	0	0	1.0904	2.00048	2.49589	0	0	1.55411	0	3.71187	0	1.57171	0	0	0	1.59031	0	0.594913	0	0	0.733516
LNC_002237	XLOC_025317	lincRNA	20.6136	0	0	8.16232	5.09594	3.68394	0	0	2.7562	1.76333	4.52989	1.62094	5.21103	14.3074	10.0995	0	0	8.00096	3.91567	1.92909	0	1.31622	0	0
LNC_002236	XLOC_025316	lincRNA	1.12018	0	0	0	0.661952	0	0.294251	1.06029	0	0.303559	0	0	1.48695	2.20844	0.571096	0	0	0	0.362958	0	0	0	0	0
LNC_002235	XLOC_025315	lincRNA	1.66768	0.397163	0.582085	0.547774	0.833046	0.600804	0.624803	1.32489	0.449465	0.997153	1.09976	0.456009	0.90438	0.846072	0.923358	1.05928	2.03244	2.63984	1.22801	1.4811	0.660603	0.78751	1.3258	0.757547
LNC_002234	XLOC_025310	lincRNA	0.467269	1.1592	0.637115	1.19393	1.44486	1.89732	0.617586	1.17783	0.474239	0.642726	0.75373	0.765727	0.744367	0.591575	0.223886	3.42095	2.58285	2.28295	2.74713	1.7043	0.66615	0.490323	0.744377	1.59526
LNC_001508	XLOC_017398	lincRNA	0.0388675	0.0478746	8.7568e-19	8.93305e-05	0.224446	0.239005	0.0250119	0.0733549	0.093985	0.102034	0.115073	0.0538127	0.224722	0.192457	0.218171	0.650097	1.53815	0.404497	0.0612236	0.100327	0.0427875	0.392133	0.787276	0.208436
LNC_001509	XLOC_017398	lincRNA	0.415956	0.12614	0.357	0.237196	0.30702	0.0357878	0.352087	0.473524	0.253046	0.14371	0.119533	0.178093	0.0962813	0.0579741	0.300239	0.165487	0.526343	5.19663e-05	0.198025	0.290971	0.197778	0.0692018	0.743249	0.281853
LNC_002231	XLOC_025286	lincRNA	1.141	0.53349	1.02561	1.40847	0.276736	1.90779	0.750093	0	1.15693	1.03326	0.540313	1.22435	2.12381	1.3133	0.234227	1.6658	0.546871	1.05457	0.618895	0.292615	0.478425	2.13946	0	1.49807
LNC_002230	XLOC_025283	lincRNA	2.79841	2.6267	0.582967	2.5065	1.4711	2.35599	2.52107	3.45118	2.24035	4.21568	2.27482	1.32774	4.49768	6.54421	7.79863	3.86921	1.90958	0.410792	0.963915	3.17565	1.12373	3.33804	3.11928	1.32283
LNC_003049	XLOC_034901	lincRNA	6.48598	5.94172	7.41461	6.47217	6.89875	8.14207	6.69979	12.0021	5.21423	6.9143	6.87965	5.88201	4.70114	5.30735	6.22084	5.96744	7.06587	4.69895	6.13828	5.59083	5.03655	4.46872	8.95967	5.62137
LNC_003048	XLOC_034876	lincRNA	10.2569	7.20191	5.08367	8.48887	10.495	9.66482	13.6195	5.62397	10.0119	6.88277	4.79031	13.0442	7.92574	0.186839	2.84036	4.84383	5.8311	9.36896	11.4909	10.3236	10.4068	4.90383	2.07723	8.25054
LNC_003572	XLOC_038941	lincRNA	79.6914	48.0162	70.9272	32.9126	30.8019	30.1594	111.089	0	77.7871	35.0383	45.2731	36.9703	85.274	97.9331	113.581	13.738	19.4269	54.8399	23.072	22.4648	62.6836	0.177478	24.7422	29.1371
LNC_003046	XLOC_034876	lincRNA	5.07131	5.99303	4.39763	3.95836	4.54667	4.84911	7.00282	2.34409	6.14613	5.26281	5.87094	3.51542	3.69154	5.32264	4.12878	5.27096	3.14432	5.08522	5.6737	3.76871	3.57813	3.9992	3.27195	5.94203
LNC_003045	XLOC_034870	lincRNA	0.463767	0.501237	0.241051	0.542394	0.472424	0.721251	0.153261	0.803269	0.117675	0.850836	0.105391	0.646887	0.632836	0.195286	0.243496	0.811918	1.17515	0.710928	0.961759	0.35785	0.353896	0.491041	0.526955	0.513948
LNC_003044	XLOC_034823	lincRNA	0.126748	1.37238	0.475199	0.247372	1.03457	0.0608598	0.167524	0.390477	1.97247	0.23246	0.172987	0.217597	0.296159	0.534819	0.578826	1.7752	3.91455	0.11951	0.210182	0.260784	0	0.536463	0	1.02351
LNC_003884	XLOC_039886	lincRNA	3.30395	2.41953	2.59347	1.90069	1.63593	2.31181	4.643	2.01841	3.46985	3.99146	5.24361	3.30021	3.01065	3.04697	3.50581	0.977289	1.0737	2.41099	3.05386	3.41274	4.99919	4.72097	2.44835	2.90528
LNC_003042	XLOC_034802	lincRNA	35.832	20.6396	49.5126	15.8406	22.2446	21.742	19.8336	38.9722	24.0477	15.3145	10.3246	9.94212	15.5428	39.0496	37.8534	30.5884	14.3159	13.3125	6.54435	9.98612	5.55415	19.1894	47.6007	26.4347
LNC_003041	XLOC_034800	lincRNA	0.205061	0.579616	0	1.01784	3.00416	1.39239	0.269485	1.45223	0.415846	1.11293	2.33988	0.528027	0.456084	1.71413	1.02588	1.07787	0	0.851044	0	0.315407	0.513969	0.460268	0.392545	0.542534
LNC_003040	XLOC_034799	lincRNA	2.58313	1.91602	0.781131	0.397916	1.45856	0.300244	1.72398	2.6721	2.14447	0.507936	2.29854	1.04565	2.04873	2.79796	2.1385	1.5196	1.56668	0.57473	1.25573	1.86945	1.06199	1.61077	1.17712	1.72842
LNC_003289	XLOC_037958	lincRNA	1.25675	1.23099	1.71023	0.676898	1.07338	1.67559	1.66045	0.484633	2.23192	1.00749	2.50812	0.134851	2.43935	1.46678	2.06271	0.366707	1.21234	1.55315	0.346884	0.242366	2.66182	1.81009	1.12031	1.27545
LNC_003288	XLOC_037957	lincRNA	29.892	8.49327	19.9539	8.67718	9.61232	6.92842	11.859	3.9262	16.2619	12.0859	11.4255	3.38099	31.5014	26.1856	58.953	7.44018	4.47732	12.5491	1.65884	4.01566	31.5877	7.95906	1.99884	0
LNC_001148	XLOC_013997	lincRNA	3.52528	5.9239	2.71632	2.57751	2.76018	2.47956	4.05782	4.28297	2.81361	2.53185	2.96239	2.78794	2.68136	4.76141	2.89536	3.30282	2.5715	5.80072	3.44011	2.56998	2.4805	4.15136	4.40444	4.00102
LNC_003281	XLOC_037934	lincRNA	12.2055	8.08133	12.8944	9.38003	6.13624	5.29473	11.5525	5.58649	10.8463	11.5709	14.5157	9.04376	10.8046	10.8979	12.9206	3.80456	3.91566	12.6551	5.91178	5.74016	11.1876	10.4547	4.24771	5.49903
LNC_003280	XLOC_037931	lincRNA	2.95301	2.44934	1.87293	1.69379	0.505334	2.49231	1.71937	0.786531	3.99469	0.883274	0.482519	2.94746	1.41397	1.94539	4.56779	0.574838	0.935794	1.77941	1.0483	2.00699	3.58971	2.52675	0.621656	1.82195
LNC_003283	XLOC_037937	lincRNA	2.25688	1.12378	2.16179	1.85785	1.00367	1.66065	4.54023	2.21839	1.68664	5.68007	5.95758	3.05939	1.62614	2.04398	0.948733	1.24796	1.028	1.82906	1.95048	2.92844	6.08602	3.92275	2.06441	1.95018
LNC_003282	XLOC_037936	lincRNA	3.00627	1.7168	4.45341	2.57965	1.63432	1.61339	2.1723	2.68504	3.49869	0.937492	0.929473	0.774152	3.32716	4.35827	4.08868	1.12279	1.7991	2.7787	1.86166	1.73198	0	2.1755	0.93678	0
LNC_003285	XLOC_037950	lincRNA	0	0	0	0	0	0	1.18792	1.42559	0	0	2.16089	0	0	0	0	0	0.0224417	0	1.88057	1.38633	2.99551	3.82471	0	0
LNC_003284	XLOC_037938	lincRNA	1.35277	0.938844	2.43818	1.68447	1.27559	0.316392	0.0940065	1.65162	1.58931	0	0.783421	0	0.577027	1.28301	1.5454	0.997235	0.514648	1.00305	0.823385	0.109805	0.646374	0	0.690977	0.0875964
LNC_003287	XLOC_037955	lincRNA	10.0363	6.80787	8.00332	6.36131	6.62086	9.66783	13.4405	9.14697	8.29213	10.7202	10.3545	11.3545	10.7883	10.2453	11.5204	6.15007	4.66357	8.079	14.0929	10.9453	17.9417	10.619	7.09605	9.43977
LNC_003286	XLOC_037952	lincRNA	2.83435	0.964208	1.33715	0.883675	1.03509	1.13929	1.01024	1.77607	1.3274	1.17432	1.32949	1.1975	3.14965	1.78752	2.84553	0.814172	1.13248	1.44623	1.22762	1.53115	2.18694	2.11956	1.20038	1.6081
LNC_000587	XLOC_006903	lincRNA	0.781076	1.65266	1.01157	2.27632	1.5662	2.75305	1.61818	1.04097	2.48989	1.83053	2.48243	1.29326	0.637895	1.61773	1.89509	1.95378	1.771	2.18886	2.38409	2.2354	2.86386	1.9084	0.862555	1.12286
LNC_002219	XLOC_025216	lincRNA	0.360685	0.157639	0.227437	0.212505	0.329738	0.616632	0.238208	0.835422	0.122002	0.165114	0.412184	0.0774063	0.0698398	0	0.129009	0.631475	1.82599	0.169632	0.298368	0.463653	0.312769	0.0691702	0.467285	0.441101
LNC_000379	XLOC_004725	lincRNA	0.0652225	0.0668779	0.164047	0.180086	0.178674	0.237654	0.415623	3.82744e-24	1.16807e-05	0.260229	0.638963	0.670061	0.0814272	2.00039e-05	0.57096	0.335518	0.382749	0.370292	0.278496	0.245644	0.419474	0.0591478	0.10245	0.205478
LNC_002511	XLOC_028739	antisense_lncRNA	1.06492	1.15137	1.26565	0.44328	0.343997	1.74839	0.827349	1.16115	0.317826	1.37616	0.859622	0.887289	0.581759	0.802318	0.471736	2.08379	1.54017	1.06024	1.55408	2.2224	1.30282	0.648423	0.365104	0.613709
LNC_000583	XLOC_006839	lincRNA	3.06143	4.64048	6.14862	5.87279	4.57566	4.90907	3.68832	2.57835	3.46912	3.63649	4.20739	3.98259	5.16096	3.73985	5.28374	7.43964	5.69494	9.14185	6.26075	5.87131	6.4193	3.15311	2.3763	5.69502
LNC_000582	XLOC_006839	lincRNA	7.99562	8.37992	7.06146	13.1311	10.7499	13.8652	6.81109	4.23733	4.91943	8.65539	8.06662	10.2514	6.84039	7.48205	10.5295	14.2376	11.5874	10.4334	10.6095	12.9422	11.61	6.85812	7.89546	11.2984
LNC_000581	XLOC_006831	lincRNA	1.46364	1.43743	1.66062	1.54375	1.34227	1.17034	1.10681	1.73086	1.60661	1.35707	1.29792	1.28994	1.57964	2.13213	1.80866	1.58781	1.87222	1.35924	0.905805	0.568254	0.565558	1.06522	2.84574	0.953881
LNC_000580	XLOC_006831	lincRNA	1.40876	1.98059	1.53176	1.87872	2.55605	2.60541	3.05097	6.90675	1.40484	1.20784	1.0458	1.62964	1.25195	1.66604	0.263193	2.8467	2.24546	2.73746	0.00237145	0.283206	0.986814	1.75534	2.1539	2.49043
LNC_004324	XLOC_041087	lincRNA	5.17464	3.51263	5.66542	3.17966	2.9661	3.5508	0.688343	6.01985	6.6807	11.2078	10.9337	7.33188	5.48619	4.58965	6.24069	2.19086	2.50734	5.2106	0.655281	2.12765	11.1835	10.5223	2.82871	1.5605
LNC_002929	XLOC_033157	lincRNA	0.283888	0.194184	0.747037	0	0.404077	0	0.186932	4.9856	0.431835	2.70974	0.199012	0	0.160799	0.571524	0.166058	0.497169	0	0.198089	0	0	0	0.160997	2.18752	0.181586
LNC_000589	XLOC_006930	antisense_lncRNA	1.35817	1.2083	0.787273	1.05584	0.612596	1.03159	0.518808	2.99369	0.765881	1.41304	1.0265	0.738327	1.48659	1.13832	1.85425	1.90217	1.44275	1.15443	1.00254	0.605604	0.791426	1.50132	1.05918	0.908098
LNC_000588	XLOC_006908	lincRNA	11.1391	21.7438	6.59032	12.1771	13.4341	25.0187	6.70984	4.30344	10.4122	7.86738	12.2595	4.22256	17.8504	11.434	16.0829	19.0958	10.3951	6.37293	10.2493	16.2836	15.9289	16.5541	0	17.5674
LNC_001618	XLOC_018442	antisense_lncRNA	0.103063	0.0157893	0.14941	0.000225595	0.0472403	0.000106622	1.20251e-11	0.169203	2.74953e-05	1.89221e-09	2.4687e-07	7.99624e-05	0.198885	0.0248742	0.724298	0.580056	0.00217556	2.45112e-11	9.59538e-12	4.54026e-09	6.24155e-11	0.311199	0.000738353	9.79076e-15
LNC_000740	XLOC_008549	lincRNA	1.30027e-06	0.0923849	0.106322	0.711036	0.340967	0.22609	0.139727	0.503222	0.161704	0.389775	0.212456	0.599116	2.50445e-06	0.346459	0.13978	0.236562	0.375947	0.607167	0.774047	0.31717	0.664118	0.557669	0.275662	0.334213
LNC_000743	XLOC_008551	lincRNA	0.104809	3.27571e-06	0.265189	5.87337e-23	0.112599	0.107908	0.591409	0.340827	0.611296	3.43677e-12	1.36422e-05	3.96493e-10	0.703723	0.480338	0.22125	2.08693e-26	0.36401	0.268609	1.30876e-37	1.00728	5.02478e-07	1.08146	0.177842	0.232311
LNC_000742	XLOC_008551	lincRNA	0.000216073	2.65542e-06	3.00679e-62	6.22203e-13	4.61518e-19	6.07882e-06	9.34145e-08	0.00041394	0.255075	0.587584	1.49001e-07	7.89147e-09	0.00223128	0.000821512	0.000286479	1.30627e-19	5.75061e-06	3.9485e-05	1.88536e-12	9.359e-30	4.21711e-10	1.24361e-05	3.16993e-05	1.11694e-13
LNC_000745	XLOC_008551	lincRNA	1.05276	0.360766	0.000365359	0.803396	0.984211	0.434867	0.000240243	0.310665	0.308415	0.525749	0.584221	0.0125968	1.80897	0.972634	0.718753	0.000908753	1.69853	1.89793	0.107978	0.5547	1.4935	0.00010459	0.680694	1.14072
LNC_000744	XLOC_008551	lincRNA	0.373871	0.458988	0.0577368	0.0972186	0.000668855	1.17019e-06	0.451198	0.35963	0.712946	1.66199e-07	0.105505	0.195721	0.203086	0.259861	2.09541e-05	1.2779	0.343405	1.73395e-13	0.00156864	1.17734e-25	0.558719	0.492384	5.78179e-13	0.424416
LNC_000747	XLOC_008551	lincRNA	7.27344e-16	0.383251	0.000134013	0.000104136	3.42674e-08	2.11069e-07	0.296128	1.11564	9.62472e-18	2.36757e-07	0.481461	0.785089	0.000110781	2.51833e-19	2.6341e-13	0.802913	4.44112e-05	0.697496	1.04337e-15	0.00873584	6.25434e-05	0.628322	1.18081	0.0834354
LNC_000746	XLOC_008551	lincRNA	4.14084e-15	5.5153e-06	3.67592e-09	0.102251	0.12339	2.88893e-06	5.2272e-10	1.51007e-14	0.000292937	5.47607e-07	3.25928e-13	8.50389e-16	3.37948e-35	2.40713e-18	0.692787	8.60758e-08	9.62138e-05	1.18587e-10	0.619239	1.08101e-21	3.05769e-13	0.277794	1.92302e-12	1.94958e-20
LNC_000749	XLOC_008559	lincRNA	0.392985	0.851631	1.20138	0.716203	0.89159	1.25967	0.807932	0.504548	0.886319	0.660602	1.0731	1.012	0.662884	0.774461	0.599068	1.14668	0.695308	0.864431	0.28958	0.404271	0.62749	0.957423	0.340028	0.582235
LNC_000748	XLOC_008551	lincRNA	0.562718	0.815359	0.282853	0.759509	0.529622	0.54932	0.713704	0.728399	0.36014	0.913975	0.428449	0.744962	0.560841	0.516844	0.617825	1.16516	0.540049	0.862735	0.286591	0.828765	0.58407	0.635224	0.262786	0.604835
LNC_001612	XLOC_018294	lincRNA	8.77877	5.72595	0	13.8134	0	17.5088	11.4499	15.281	11.3764	7.17286	10.1204	0	33.4528	37.0115	29.2626	13.8345	6.75292	15.2851	7.61679	0	5.28832	12.4995	5.1772	0
LNC_001613	XLOC_018331	lincRNA	3.02709e-07	0.0871611	0	0.31608	0.093714	0.0851806	0.278907	2.62832e-05	0.192208	0.306297	0.202285	0.690852	0.198386	0.210975	1.25194e-05	0.258088	1.60373e-05	0.119624	0.393434	0.585819	0.110613	0.0544743	2.5007e-05	0.194985
LNC_001614	XLOC_018331	lincRNA	0.120361	0.272257	0	0.0589556	0.315181	0.516044	5.99036e-07	0.0554519	0.0493683	0.18107	0.095842	0.234067	1.13884e-05	1.15896e-05	0.0498177	0.674634	0.244145	1.21271e-05	0.151205	0.000135785	0.411241	0.300254	0.093899	0.441235
LNC_001615	XLOC_018413	lincRNA	0.593924	1.27463	1.1317	2.02208	0.717186	1.10298	1.37217	0	0.753261	1.12012	0.817561	1.52961	1.20222	1.14874	0.808246	1.16983	0.858492	1.25457	2.32948	1.94632	1.92414	1.44857	0.57621	1.8298
LNC_001616	XLOC_018441	antisense_lncRNA	0.137079	0.958344	0.00253527	0.383257	0.594623	0.606592	0.18347	1.84513	0.413642	0.673913	0.113036	0.497868	1.46588	0.80073	0.338955	0.452955	7.1021e-76	8.95007e-06	0.301251	0.237032	0.655635	0.327616	0.420337	0.908402
LNC_001617	XLOC_018441	antisense_lncRNA	0.991002	1.10846	1.08719	1.33524	1.19371	1.53182	1.03092	0.443091	1.45329	0.993715	0.751131	1.3801	0.974388	2.07538	1.96432	1.10408	1.22381	1.74176	1.00031	1.09053	1.02943	2.23373	0.962212	1.35575
LNC_002523	XLOC_028816	antisense_lncRNA	2.88543	2.46004	0.882141	3.20202	2.99609	2.06616	2.16712	1.64804	3.01158	2.65951	3.28534	1.95465	3.28998	3.3606	3.05627	3.81522	3.90363	4.27807	2.39802	4.45192	3.79291	3.7616	1.12276	3.97485
LNC_002522	XLOC_028807	antisense_lncRNA	0.0566312	0	0	0	0.155074	0	0	1.31107	0	0	0	0	0.13173	0	0.181657	0.0991473	0.0819279	0.0799393	0.0937355	0.174728	0	0.195609	0	0.0691273
LNC_002521	XLOC_028797	antisense_lncRNA	0.0895606	4.65967e-06	0	0.39346	0.181275	0.393038	4.20659e-06	0	0.267103	0.354707	6.36919e-07	0.168629	0.423331	0.238476	0.54859	0.313272	0.04757	0.0938142	0.545205	0.145975	0.0867689	6.53481e-07	0.192005	1.20445e-06
LNC_002520	XLOC_028797	antisense_lncRNA	0.275842	0.171544	0	0.0894534	0.115295	0.102665	0.348681	0	0.0440799	0.00938283	0.180122	0.340402	3.9192e-06	0.458733	7.58779e-05	0.119454	0.0636532	0.185472	0.000127425	0.347423	0.343702	0.304452	5.58489e-05	0.693045
LNC_002527	XLOC_028828	lincRNA	0.334357	0.194183	0.773395	7.42181e-05	1.00103	0.199856	0.150244	1.89268	2.52146e-07	0.50355	0.201524	9.49657e-05	9.34574e-05	2.29822e-07	6.96308e-06	0.585025	1.78803	0.229963	0.55257	0.568869	2.55963e-07	1.57121e-16	1.74996	0.561912
LNC_002526	XLOC_028828	lincRNA	3.25603e-06	0	7.42852e-05	0.223954	0.000297453	3.03339e-06	4.90355e-07	6.52387e-06	4.14503e-06	1.28156e-05	1.95413e-06	0.288484	0.156895	2.69532e-06	0.742495	2.47032e-06	0.751118	6.1467e-07	1.19117e-05	0.524379	1.16874e-05	1.07698e-05	7.6872e-05	0.000199417
LNC_002525	XLOC_028828	lincRNA	2.1236	0.150201	1.49016	0.449971	2.71683	2.03965	0.419516	9.92375	0.112716	1.3401	1.41724	0.812971	0.559338	0.647547	0.420766	2.65598	2.49616	0.448992	2.17255	1.00689	0.837969	0.142948	3.83287	0.447002
LNC_002524	XLOC_028816	antisense_lncRNA	0.829106	1.45088	1.05201	1.88037	2.83161	1.96331	1.81946	1.26859	1.2098	1.01295	0.927112	2.19312	0.831029	0.79543	0.81104	2.45858	2.81184	1.9156	1.44232	1.62218	1.59426	1.29708	1.49474	1.69799
LNC_004323	XLOC_041080	lincRNA	2.29929	1.07223	1.91522	1.44835	0.946085	1.36014	1.45952	2.14112	1.95642	1.31968	1.33203	1.42021	2.69521	2.25084	2.80416	0.837613	1.05975	1.47199	1.48219	1.41594	2.18805	2.03564	1.19416	1.22071
LNC_002008	XLOC_022853	lincRNA	0.00162795	1.54984	1.8025	0.128991	0.0025372	1.38585	0.618676	0.0012706	0.309032	0.711092	3.89237e-05	2.1904	0.0995971	1.39603	0.000165067	0.0170825	0.426666	2.37007	0.00024426	1.73532	2.21924	0.995567	0.00522172	0.000156762
LNC_002529	XLOC_028833	lincRNA	0.110401	0.59424	1.42893	0.926993	1.23903	1.19028	0.145557	0.514895	0.335939	1.20756	0.306921	0.568695	0.883921	0.436223	0.249688	1.35316	2.07096	0.46415	0.362956	1.19096	0.708602	0.503625	1.06691	1.38781
LNC_002528	XLOC_028828	antisense_lncRNA	0.550588	0	0.246861	0.340832	0.101673	0.616752	0.24926	2.69388	0.247536	6.92958e-14	0.196075	0.201791	0.221918	0.193252	0.197801	0.506653	0.330723	0.356283	0.284532	0.330595	0.237365	0.101928	1.3461	0.316881
LNC_003133	XLOC_036259	antisense_lncRNA	3.52762	2.36009	4.68348	2.99848	4.00724	2.23848	2.49544	5.45566	3.23121	4.48501	2.57184	3.09753	2.43311	4.22792	2.10923	3.49196	5.34084	4.98859	0.351412	1.30714	2.57586	4.29219	7.13399	1.59921
LNC_003132	XLOC_036259	antisense_lncRNA	3.31285e-06	4.49343e-05	4.54087e-05	0.412447	0.89342	1.76281	0.00153484	0.978705	6.15755e-05	0.168474	4.63874e-05	0.6983	6.07265e-06	5.57656e-05	7.82105e-07	0.00225581	0.00747745	0.00113935	0.543429	6.38967e-05	1.61106	3.47309e-05	0.000633048	9.80568e-05
LNC_003131	XLOC_036259	antisense_lncRNA	1.68068	2.85124	0.679624	3.28387	0.861855	1.63295	2.96399	0.000646451	2.68288	0.341203	2.77085	1.43806	1.9968	1.15579	2.82869	2.9468	3.33428	2.13639	1.93902	3.18834	1.60434	1.18826	1.46074	3.97039
LNC_003130	XLOC_036256	lincRNA	3.12188	5.55799	1.32939	8.02077	6.21401	6.43713	4.5002	1.49381	5.06714	5.46767	8.2337	2.40534	4.3887	7.3528	4.2953	6.01719	6.24011	3.82007	4.49818	2.8672	6.47648	2.75458	3.55305	3.4503
LNC_003137	XLOC_036336	lincRNA	0.122106	0.240267	0	0.215895	0.418786	0	0.16128	0.14143	0.247813	0.251518	0.0837451	0.235846	0.638187	0.156248	0.0655743	0.427558	0.353224	0.258388	0.100997	0.0941769	0.23818	0.702386	0	0
LNC_003136	XLOC_036333	lincRNA	0.23105	0.46741	0.0753048	0.777527	0.330869	0.0616825	0.434492	1.27025e-06	0.231851	0.426754	0.192914	0.485234	0.0806846	0.0900881	0.0292072	0.123349	0.473601	0.407233	0.0836127	0.536071	0.866796	0.0422925	0.159102	0.68317
LNC_003135	XLOC_036333	lincRNA	0.176431	0.408472	0.31599	0.789531	0.427751	0.392195	0.330287	0.334914	0.504953	0.337198	0.294652	0.393654	0.426895	0.448775	0.468592	0.190724	0.320274	0.355005	0.43205	0.34839	0.554007	0.282614	0.378211	0.343973
LNC_003134	XLOC_036261	lincRNA	0	0	0.413132	0.386343	0.299581	0.319248	0.144656	0	0.166674	0	0.0749698	0.352474	0.127424	0.0698015	0.116853	0	0.396052	0.154601	0.09064	0.168923	0.213939	0.0630556	0	0.801126
LNC_003139	XLOC_036400	lincRNA	0.000158829	0.000184429	0.00555078	0.00524858	0.00611662	0.00635379	0.371465	0.0107155	1.12302	0.0064903	0.823173	0.00594583	0.685761	0.726805	0.737542	0.00816948	0.314096	0.000397845	0.000220627	0.000124578	0.000232745	0.25594	0.00916542	0.854207
LNC_003138	XLOC_036400	antisense_lncRNA	0.822713	0.992123	0.45516	1.16946	1.46411	1.42521	0.397974	1.152	5.90376e-05	0.870982	0.000263935	0.950931	0.243999	0.000214532	0.000298776	1.85057	1.99097	1.65499	1.23477	0.860324	1.14936	0.541012	1.02622	6.5914e-05
LNC_005199	XLOC_043327	lincRNA	1.31619	0.331983	0.678529	0.412054	0.78256	0.916017	0.891345	2.14805	0.814605	1.23752	0.786514	0.495989	0.639619	0.888858	1.1722	0.393405	0.418478	0.681987	0.426431	0.247738	0.631019	0.556853	0.2503	0.928197
LNC_005198	XLOC_043321	lincRNA	0	0	0	0	0	0	3.42175	0.900006	0	1.00274	2.77293	0.956333	0	0	0	0	0	0	4.14985	3.98487	9.42995	4.89424	3.52664	3.14757
LNC_004322	XLOC_041077	lincRNA	0	0	0	0	0	0	1.13543	2.48605	0	0.738088	1.61773	1.03744	0	0	0	0	0	0	1.33409	2.15456	2.30951	2.10378	1.77574	2.22574
LNC_005193	XLOC_043301	lincRNA	36.6848	40.7307	64.8302	42.0378	43.1653	45.3414	9.00299	5.5317	45.3792	10.7696	10.8025	7.33642	26.8512	86.7823	87.1179	16.7234	29.2937	44.6369	6.05949	8.73271	21.0949	7.0855	4.32833	11.2962
LNC_005192	XLOC_043300	lincRNA	8.93684	2.50432	3.14038	4.26613	4.29449	3.39788	2.74821	3.86371	6.94006	0.700438	5.61904	0	8.72005	9.13336	21.1917	1.83245	2.94224	2.0628	0	3.95761	2.44407	2.24235	1.96931	2.27158
LNC_005191	XLOC_043299	lincRNA	0	0	0	0	0	0	0	0.515425	0	2.26305	2.3646	4.82373	0	0.011135	0	0	0.0129978	0	2.89609	2.74055	1.97381	0.0104089	0.525496	0.821413
LNC_005190	XLOC_043296	lincRNA	0	0	0	0	0	0	0	0	0	0	0	0	0	0	0	0	0	0	0	0	0	0.350801	8.45093	0
LNC_005197	XLOC_043308	lincRNA	70.261	50.3292	62.6137	52.0558	43.3558	44.2442	49.2076	33.237	75.5485	51.834	46.6309	37.3769	97.9494	79.6045	103.089	47.6024	35.8787	70.174	31.6661	30.8967	52.4438	50.8128	22.1124	34.8362
LNC_005196	XLOC_043307	lincRNA	20.7838	37.0327	28.2376	11.5157	28.6879	17.2296	49.1402	26.5762	33.9216	23.4033	25.586	29.2836	19.8117	60.6121	59.1962	19.5784	3.34782	10.6707	18.6207	12.8322	38.7659	46.3907	26.0647	68.3182
LNC_005195	XLOC_043306	lincRNA	2.54559	3.12267	2.10247	2.22494	1.95263	1.79178	2.59292	5.40025	1.99509	1.26503	2.41605	1.04307	2.90684	3.21046	3.81613	2.02607	2.50383	0.8102	0.380148	1.0698	1.77996	2.10939	1.34109	2.18822
LNC_005194	XLOC_043304	lincRNA	1.41357	1.51204	1.66208	0.438064	0.73505	0.778058	0.439615	0.480266	0.970509	1.3154	0.567324	0.642376	1.7004	1.47304	2.23305	0	0.300955	1.05853	1.10319	0.641569	0	1.10394	1.21436	0
LNC_000431	XLOC_005262	lincRNA	7.56079	7.03797	3.30153	3.74164	3.46811	1.50801	4.14907	16.2748	6.69089	0.172962	2.95302	1.29734e-14	0.56857	5.00059	8.83015	0.000241687	7.25638	3.81279	1.70751	1.38374	2.45584e-05	3.68131	8.63006	0.751184
LNC_005213	XLOC_043361	lincRNA	0	0	0	0	0	0	0.404905	0	0	1.04753	0.216325	0.990286	0	0	0	0	0	0	0.50284	0.473655	2.92861	0.696336	0.295903	1.38624
LNC_002428	XLOC_027901	antisense_lncRNA	2.65793	2.4655	1.45581	2.9389	2.70065	3.43205	2.06489	3.39471	2.28987	1.95064	2.12953	2.74695	2.55961	3.89951	3.56761	3.18028	4.04798	4.08625	2.04999	2.54144	2.16844	2.49038	4.00133	2.15115
LNC_002429	XLOC_027962	lincRNA	48.6408	119.622	76.1135	27.5619	70.6482	37.9384	69.7059	368.345	33.8987	99.8086	68.929	23.5137	18.8021	40.9063	28.0071	109.352	119.939	58.2443	34.1434	32.5169	13.9088	15.6038	165.532	39.4093
LNC_002426	XLOC_027840	lincRNA	0	0.231316	2.22425	0	0	0.27245	0	0	0.507701	0.227118	0	0.214929	0.187664	0	0	0.584679	0	0	0.544782	0	0	0	0	0
LNC_002427	XLOC_027895	lincRNA	0.148164	0.322015	0.24778	0.173933	0.269605	0.143258	0.391558	0.342673	0.250607	0.543128	0.2026	0.826697	0.805991	0.502194	0.366955	0.086465	0.50032	0.279133	0.818228	0.304802	0.773075	0.626304	0.0960882	0.300257
LNC_002424	XLOC_027822	lincRNA	5.85947	9.58714	2.12261	9.00149	8.0078	11.8021	17.0498	37.521	6.71705	15.156	8.46657	5.89908	2.79482	9.11882	5.68179	12.9474	22.6365	9.09337	14.3867	9.38725	9.14435	7.08987	18.4482	7.92816
LNC_002425	XLOC_027838	antisense_lncRNA	0.248903	1.3496	1.13583	0.900222	0.70287	0.972226	0.983982	2.61673	3.66033	1.18965	0.694614	0.801349	4.53545	1.6529	2.57164	0.653776	1.9741	1.9149	0.816836	0.76697	1.11425	3.39798	0	1.73435
LNC_002422	XLOC_027807	lincRNA	6.25021e-98	8.6712e-118	3.71538e-101	0.132851	1.1564e-124	0.621241	0.232004	0.166312	5.6587e-76	0.856721	0.000419736	0.700595	3.04977e-91	8.98354e-47	3.30276e-73	0.729113	1.03558e-39	9.3197e-16	0.195881	1.79186e-27	0.295776	0.421507	2.42476e-28	0.0215764
LNC_002423	XLOC_027816	lincRNA	3.48464	0.6748	0	0.450111	0.878588	1.94445	0.327994	2.03523	1.00975	2.20934	2.6048	0.961619	1.41733	1.48761	0.857214	1.30755	2.69195	3.30755	2.2463	2.30091	1.91014	1.55741	1.92145	1.26135
LNC_002420	XLOC_027760	lincRNA	2.57362	2.25774	2.33483	2.75171	3.44834	4.00437	1.91509	4.24554	1.89809	2.42847	2.77177	3.06155	3.52	2.77741	2.90092	6.32674	6.15967	4.25728	2.8405	4.48146	2.61039	2.90741	3.53164	3.55416
LNC_002421	XLOC_027771	lincRNA	0.517848	2.25286	1.4407	3.27179	3.88226	4.63142	1.35894	0.615391	0.787729	1.39995	1.49809	2.99745	1.4187	3.34365	4.43245	1.81505	2.2259	2.13133	0	0.79491	1.28058	1.44018	2.46619	1.75466
LNC_002991	XLOC_034062	lincRNA	0.396198	0.000259262	0.233477	0.0165127	5.24186e-05	0.140254	0.000285325	0.000505426	0.195303	0.000304411	0.552075	0.000305833	0.173371	0.236779	0.253949	0.000451479	0.000262013	1.48115	0.000389048	0.00031709	4.9955e-05	0.000272632	0.000468298	0.00104544
LNC_001768	XLOC_020150	lincRNA	0.468619	0.613921	0.687962	0.422669	0.46594	0.872028	0.277273	0.950554	0.594817	0.142251	0.657411	0.373063	0.354214	0.409669	0.448382	0.517456	0.517503	0.784474	0.204915	0.240419	0.274624	0.357841	0.947722	0.208674
LNC_001769	XLOC_020165	lincRNA	1.16647	6.15339	12.664	1.70688	21.1645	12.1227	7.60858	20.7926	3.5243	1.50928	3.79891	16.7878	1.12365	0	0	3.93341	4.56686	2.77829	8.45741	6.64985	10.9808	7.99552	23.4891	6.82986
LNC_005279	XLOC_043587	lincRNA	2.17173	1.13241	1.42889	1.14837	0.904683	1.41856	1.73294	7.76305	2.21308	2.72703	1.91419	0.0418865	1.99795	2.07038	2.13861	0.469891	0.872827	1.52558	1.35477	1.08016	2.92858	2.80565	1.01736	0.0290276
LNC_001764	XLOC_020124	lincRNA	0.114297	0.0748179	0.143926	0.269082	0.782636	0.668039	0.22648	0.132314	0.0579932	0.785049	0.156615	0.367934	0.531647	0	0.24455	0.800426	0.57872	2.17793	1.13503	1.23425	1.11589	0.921095	0.222187	0.837339
LNC_001765	XLOC_020131	lincRNA	0.355002	1.91874	0	1.70818	1.66611	2.38855	1.5597	0.552468	1.56025	1.45512	0.65937	0.761954	0.405055	0.469778	0.269911	0.62162	1.19482	2.31922	0.388643	0.364673	0.303185	0.673831	0.685567	1.6435
LNC_001766	XLOC_020133	lincRNA	19.7111	9.66798	7.93123	4.97414	2.23399	1.10486	4.28587	37.2585	2.76121	6.68904	5.08152	0.517711	4.14168	7.62436	9.13	3.47837	5.09372	1.17385	5.90256	3.32275	0.248531	1.09579	23.6138	3.40428
LNC_001767	XLOC_020133	lincRNA	0.653205	0.36154	0.884531	0.0927461	2.7553e-06	3.6191e-06	2.36126e-06	1.38454	4.65376e-07	0.295246	0.55923	1.5209e-06	2.34284e-06	0.112232	0.277111	3.85402e-06	0.332958	2.46224e-06	0.320602	4.50271e-06	4.54207e-07	3.70514e-07	0.58824	2.60637e-06
LNC_001760	XLOC_020078	lincRNA	2.37361	5.20637	0.702835	3.177	3.06191	0.9953	1.86207	5.78542	2.89234	1.90231	3.59391	3.02019	0.49647	6.66033	10.0767	3.31572	5.34281	2.50667	2.23019	3.58956	3.34707	4.59232	5.34863	7.47379
LNC_001761	XLOC_020118	lincRNA	0.910004	0.279804	0.0672816	0.692241	0.219567	0.15589	0.282888	1.23874	0.977808	0.662016	0.806057	0.413556	0.872452	0.818408	0.513508	0.937168	0.387263	0.226779	0.354549	0.330337	0.139498	0.61666	0.416398	0.195697
LNC_001762	XLOC_020121	lincRNA	1.1783	2.64967	2.42906	0.446183	0.900861	1.73175	1.16389	0.619476	1.17576	0.000738573	1.84504	1.44432	1.01388	2.65982	0.679115	1.50014	1.47718	2.35539	1.13449	1.19791	1.20928	0.736651	1.70044	0.385388
LNC_001763	XLOC_020121	lincRNA	2.96105	2.53319	1.8845e-05	1.22062	2.20123	1.82444	1.27436	2.61094	2.08714	2.46439	1.18652	2.11857	1.8139	2.08491	3.19842	0.840335	0.933286	0.714609	1.97996	1.55722	2.14719	1.57109	3.1747	2.0533
LNC_004113	XLOC_040510	lincRNA	6.38015	2.35898	4.78399	3.17812	2.62747	2.60359	7.93123	4.53373	4.34698	5.03866	5.83952	3.63846	7.28439	5.97531	7.15541	1.12442	2.19332	4.41756	4.98848	5.02457	16.5007	8.22968	1.97921	4.30964
LNC_002500	XLOC_028615	lincRNA	470.846	504.31	396.292	454.883	277.306	445.593	355.139	284.233	538.534	314.588	410.288	216.183	487.896	936.635	1112.98	298.362	265.129	281.318	243.382	280.149	322.553	523.348	207.572	421.435
LNC_004838	XLOC_042353	lincRNA	1.34054	0.350371	1.2132	0.69345	1.31971	2.1083	0.779273	1.86132	1.95897	1.62102	1.10108	1.2428	1.06119	1.2981	1.48615	0.469387	0.620681	0.530052	1.24303	1.07543	2.096	2.22375	1.45988	1.76438
LNC_004548	XLOC_041662	lincRNA	1.96203	1.33034	1.91933	0.94912	0.928563	0.921965	2.7623	1.28123	2.03458	1.58403	2.27054	1.42788	2.74036	2.32221	2.38332	1.04542	0.555727	1.56837	1.55597	0.789814	1.89506	12.9479	0.664362	1.18853
LNC_003869	XLOC_039858	lincRNA	0.811875	0.801463	2.0557	0.639469	1.1171	1.49806	3.03758	0.94121	2.19679	2.22846	1.67341	4.00753	1.48993	2.52025	2.99952	0.118452	1.17391	1.23968	1.67738	1.25219	6.1479	2.41006	1.83918	3.07391
LNC_003759	XLOC_039545	lincRNA	1.36165	0.762543	1.08564	0.935	0.660054	1.59344	0.902072	1.25265	2.39217	0.235248	1.14963	0.696777	1.22186	2.00322	0.767083	2.1485	2.47529	0.339901	0.392617	1.11433	0.850724	1.81772	1.61709	1.50681
LNC_002292	XLOC_025952	lincRNA	0.911605	1.0989	0.943701	1.27572	0.69906	0.952238	1.20538	0.350481	0.986993	0.794998	1.15756	1.09546	1.4966	1.52826	1.55076	1.59592	0.968365	1.63576	0.908401	0.89113	1.3545	1.19512	0.947879	1.0241
LNC_003865	XLOC_039849	lincRNA	3.09417	2.08927	2.83822	1.76431	1.63458	2.30907	3.0433	2.91055	2.89748	2.63765	3.28643	3.28193	4.39419	3.46558	5.02234	1.21269	1.31251	2.03391	2.35342	1.96817	3.67771	3.35691	2.12976	2.09981
LNC_003864	XLOC_039844	lincRNA	0.36257	0.209436	0.156673	0.231568	0	0.0765848	1.53479	2.58842	0.128821	0.249898	1.42587	0.816891	0.362796	0.384814	0.29848	0.0634728	0.0788266	0.180067	0.964984	0.951585	0.572281	2.0176	1.27406	1.21403
LNC_003867	XLOC_039853	lincRNA	1.9529	0.964345	2.51766	1.84433	0.718464	2.98482	1.35553	1.19722	1.87669	0.281249	0.855471	1.19127	3.06382	2.4258	4.26582	0.719868	1.3353	0.576754	1.18385	0.792102	2.11526	0.704259	0.795292	0.643314
LNC_003866	XLOC_039850	lincRNA	2.98121	1.31874	2.94448	1.10464	1.82519	1.77068	2.59536	2.76985	3.39485	2.852	2.77432	2.34051	2.08512	2.61444	2.89484	1.46392	1.15826	2.10989	1.32735	1.57104	3.56914	1.84848	1.55835	1.44867
LNC_003861	XLOC_039826	lincRNA	0	0	0	0	0	0	0	0	0	2.73291	3.73327	2.70008	0	0	0	0	0	0	2.66213	2.52265	0	3.57741	2.21839	1.91943
LNC_003860	XLOC_039825	lincRNA	1.45862	0.822595	1.42416	1.02471	0.514183	2.08286	0.640769	0.851594	1.84919	1.6603	1.01684	1.87842	2.21684	1.28927	2.50389	0.425687	1.40243	0.850452	0.997618	0.187284	2.33378	2.07529	0	0.461239
LNC_003863	XLOC_039831	lincRNA	16.2399	5.6483	5.96287	5.77892	7.32833	10.2112	4.33768	6.22556	6.67266	5.90622	10.5508	4.23564	26.0425	15.4982	27.5549	5.57898	7.26995	7.35362	8.79432	7.7626	5.81697	9.03799	5.96469	5.14651
LNC_003862	XLOC_039830	lincRNA	2.33904	0.873626	0.720259	1.11556	1.69328	0.850106	1.11089	2.39462	2.08808	1.2811	2.33032	0.361456	2.47417	3.78231	4.1572	0.655257	1.35113	1.31413	0.92477	0.865382	0.361893	1.49826	0.905813	1.16524
LNC_004806	XLOC_042304	lincRNA	0	0	0	0	0	0	0.66498	0	0	1.18137	0.804762	0.609398	0	0	0	0	0	0	0.835301	0.730563	0.543082	2.05348	0.692143	0.569458
LNC_002848	XLOC_032319	antisense_lncRNA	0.15959	0.201764	0.186508	0.135618	0.0722113	0.188661	0.181453	0.104541	0.0777719	0.197395	7.72043e-45	0.0726464	0.0933856	0.106164	3.75612e-38	0.0860592	0.106951	0.0873726	0.0946182	0.752146	0.146009	0.0821366	0.114465	0.0833703
LNC_004804	XLOC_042289	lincRNA	0.949444	0	10.5425	1.2708	1.53095	0	3.72415	1.15708	0.964115	0.634102	2.87513	1.20808	0	0	1.43952	0.82893	1.3357	0	0.743397	0.717911	2.23138	1.02051	0	0
LNC_004805	XLOC_042298	lincRNA	242.914	253.571	534.904	303.747	245.591	442.836	179.33	348.398	447.388	517.448	681.418	379.027	100.331	378.103	360.852	48.7305	74.2147	143.66	106.957	78.849	411.568	364.276	167.38	162.28
LNC_004802	XLOC_042282	lincRNA	5.65097	4.20253	5.22651	3.18556	3.96911	3.76135	2.15521	2.53589	5.54541	2.41126	3.11779	2.0969	5.48574	6.20894	6.30628	3.11211	3.3985	4.51461	2.43107	2.49964	8.9941	4.02419	2.50332	1.99849
LNC_004803	XLOC_042283	lincRNA	1.87298	0.72935	0.928447	0.912275	1.10223	1.45814	0.619444	2.38729	0.91673	0.668604	0.929451	1.09804	2.16647	1.31447	1.9591	1.5809	1.64833	1.87499	2.05889	1.78149	2.04643	1.70651	1.17547	1.15904
LNC_000369	XLOC_004393	lincRNA	0.16877	0.812685	0.389151	0.768774	0.272191	0.608288	0.56484	0.960655	0.943147	1.29726	0.584202	1.70706	0.914946	0.053408	0.459002	1.60599	1.90568	0.384236	0.958957	1.25099	0.331078	0.436816	0.679225	0.170059
LNC_000368	XLOC_004393	lincRNA	0.769002	1.20735	0.625048	0.733918	0.980802	1.21869	0.939621	2.49592	1.09837	1.01423	1.36693	1.18398	0.745907	0.940372	0.944213	1.37761	1.56489	0.961592	0.670591	0.918768	0.693707	0.876135	1.46663	0.776206
LNC_000367	XLOC_004345	lincRNA	32.3312	8.16832	17.5135	0.856479	5.82563	1.37561	13.4154	59.8809	10.3432	35.0195	14.5922	0.908931	11.6808	14.1681	17.3511	8.37063	2.58169	5.46583	0.934417	1.31295	0.464567	2.10276	33.8374	3.96753
LNC_000366	XLOC_004338	lincRNA	1.78767	0.342824	1.29666	1.59641	0.78302	0.934469	0.743689	2.60919	1.31147	1.07348	0.570078	0.521955	1.04645	0.77595	0.676931	1.22572	1.74273	2.21825	1.04488	0.953318	0.91723	1.0773	1.27014	0.216897
LNC_000365	XLOC_004338	lincRNA	0.682307	0.742628	1.80005	2.84273	1.14616	0.489579	1.14208	1.69188	1.18378	0.825071	0.693085	0.570171	0.886475	0.392713	0.813984	1.40251	1.81128	2.54335	1.7976	1.91658	2.36851	0.512148	0.921125	0.175359
LNC_000364	XLOC_004338	antisense_lncRNA	0.121074	1.53739e-45	0.369339	0.18136	0.251899	0.0502299	0.128755	0.530468	0.195711	2.47657e-15	1.61936e-54	4.4485e-46	0.0824129	0.0434299	9.54347e-34	0.199582	0.308221	0.304164	0.120491	1.82721e-35	0.207226	4.01858e-22	0.339303	1.99013e-07
LNC_000363	XLOC_004338	antisense_lncRNA	0.0275699	0.000108442	0.0014191	1.1061e-15	0.0588239	4.14396e-08	4.27056e-11	0.000517911	0.0434275	1.48164e-06	0.128405	0.140408	2.79021e-15	5.12342e-60	1.07975e-08	0.000147357	0.608088	0.364192	0.00733218	2.06752e-06	0.549455	0.0841152	8.80233e-06	0.0681149
LNC_000362	XLOC_004338	antisense_lncRNA	0.33415	5.19678e-09	0.881696	0.829583	0.00951567	0.0446296	0.140711	3.34271	0.447157	0.329194	4.18272e-05	0.000304103	5.11719e-09	0.464568	0.663875	0.469814	0.389578	1.34005	3.21122e-05	0.113487	1.23736	0.339551	0.2539	0.083244
LNC_000361	XLOC_004338	antisense_lncRNA	0.0326274	0.211548	0.256774	0.330239	0.0495749	0.611036	0.0945264	0.232869	0.00559465	0.366071	0.000651856	0.370867	2.27336e-30	1.18123e-77	0.198282	0.779814	0.000197727	0.0406198	0.0679404	0.21945	0.10173	2.80101e-05	0.180806	0.102933
LNC_000360	XLOC_004338	antisense_lncRNA	0.79534	0.269563	1.13112e-05	0.000297261	0.000381164	0.740289	0.554734	0.236278	0.19703	2.70225e-05	6.85381e-08	0.278403	0.0100948	0.191653	1.68891e-05	0.279336	0.92488	0.0207124	1.02945e-16	0.000117575	0.000441618	0.271582	0.893861	0.0724701
LNC_002732	XLOC_031105	lincRNA	1.87313	1.85266	5.31754	2.40623	1.912	4.68155	1.63644	0	1.58348	1.68236	2.28714	4.40978	4.3887	1.8382	0.85906	2.18807	2.67433	2.54671	5.99758	3.82294	2.28582	2.06594	1.18435	4.74416
LNC_002733	XLOC_031109	lincRNA	3.30039	2.66414	3.41667	4.48608	4.32059	4.06503	6.38207	11.2873	4.24028	6.01677	3.82262	2.83348	1.3843	3.47671	2.36272	4.81572	4.92116	3.08361	3.61697	3.22126	5.08451	3.01133	5.52868	3.04179
LNC_002730	XLOC_031084	lincRNA	1.93584	2.33466	0.23638	1.86759	0.897767	2.09107	0.729716	1.28667	0.841637	1.26238	2.29513	1.30581	0.954296	2.64253	1.53376	2.0982	3.72765	2.2015	2.12638	2.27374	1.42676	1.68748	1.42816	1.60609
LNC_002731	XLOC_031088	lincRNA	0.227762	0.223613	0.358467	0.536166	0.857685	1.08139	0.752191	0.263657	0.462257	1.40797	0.780182	1.39306	0.397309	0.145378	0.365412	0.299067	0.494245	0.884098	1.5079	1.58113	2.74267	0.85222	0.553458	1.73791
LNC_002736	XLOC_031116	lincRNA	8.98554e-06	1.18892e-10	0.392948	0.390783	4.07012e-05	1.98937e-05	0.182255	9.42288e-08	1.46334e-05	0.123134	0.465624	0.590666	8.50753e-10	0.26683	0.161117	1.01544	0.366639	0.929552	0.455566	0.00175473	0.122496	0.0080264	0.161829	0.267759
LNC_002737	XLOC_031116	lincRNA	0.324368	0.713075	8.74737e-07	0.275116	0.514491	1.21498	0.38952	0.280385	0.580761	0.643745	0.810961	0.316847	0.783095	0.707108	0.57897	1.65905e-12	0.388133	0.277096	1.0357	0.570711	0.620183	1.0217	0.000214476	0.685997
LNC_002734	XLOC_031110	lincRNA	1.01196	0.594123	0.380933	1.2289	1.03009	0.230599	1.7133	2.03176	1.17281	3.94169	1.21699	0.930874	0.490916	1.55465	1.18723	0.506359	0.833131	1.00838	0.946443	1.11327	1.2877	1.14728	3.06255	1.48166
LNC_002735	XLOC_031114	lincRNA	0.190167	1.33372	0.512803	2.11271	0.553472	2.22576	1.25016	3.58453	1.92821	1.03326	1.08063	0.979476	0.637144	0.787981	0.93691	0.333159	1.64061	0.790925	3.09447	1.75569	1.19606	0.855784	0.364558	1.74775
LNC_000561	XLOC_006595	lincRNA	1.52679	0.317243	0	0.564937	0.165293	0	1.70285	3.8378	0.95295	0.802394	0.981393	0.151247	2.14466	0.93201	1.33815	1.02825	0.338829	0.32887	0	0.180971	0	0.267551	4.7634	1.0375
LNC_000560	XLOC_006564	lincRNA	0.0468714	0.0610435	0	0.0549753	0.0638952	0.135631	0	0.216734	0.0475687	0.257785	0.128099	0.543162	0.0546805	0	0	0.082059	0	0.198751	0	0.0723216	0.183544	0.10812	0.0912173	0.170744
LNC_002738	XLOC_031116	lincRNA	0.195628	0.445269	0.2986	0.739263	0.368163	0.387278	0.224211	0.0835444	0.44683	0.232161	0.229085	0.157634	0.323249	0.533669	0.0873206	0.282462	0.115216	0.21712	0.312922	0.375347	0.531521	0.787773	0.0785883	0.0602457
LNC_002739	XLOC_031116	lincRNA	0.618902	0.000173274	2.73048e-07	8.17761e-06	2.2831e-10	8.1675e-05	0.0386921	5.04838e-06	0.199475	0.567747	0.511916	0.544798	4.63863e-08	0.248492	0.522694	0.915442	2.17036e-06	0.854753	1.40324e-25	0.000109878	1.00354e-09	0.00548799	0.446859	0.0855636
LNC_000565	XLOC_006699	lincRNA	0.592009	2.7781	1.33499	0.488423	0.864299	0.664748	2.07518	5.58459	1.20054	1.60744	1.96619	1.01634	0.439869	0	0.244868	0.345737	1.7019	1.6398	1.28327	1.82154	1.73448	0.665242	1.13411	1.3002
LNC_000564	XLOC_006684	lincRNA	0.354553	1.9762	0.712492	1.08916	0.769402	0	1.39909	0	1.07852	0.723132	1.00385	0.456573	1.78854	0.729011	2.80035	1.55272	1.53028	0.738646	2.02263	3.00148	1.34233	0.799491	1.02083	1.15594
LNC_000567	XLOC_006741	lincRNA	1.86471	1.98123	1.11849	3.03197	1.8499	1.75976	2.50941	0.614745	1.28432	1.5127	2.81094	2.27226	1.01431	0.712923	1.0782	1.74885	1.63973	2.87629	2.65351	2.15849	3.05351	2.30992	1.03837	2.40849
LNC_000566	XLOC_006723	lincRNA	0.421104	0.352565	1.37901	1.38206	1.15831	2.14029	0.387514	0.337322	0.650514	0.630953	0.397276	1.24932	0.926739	0.777366	0.942198	0.801306	0.796104	1.19504	1.12684	0.650123	0.674272	0.933905	0.250195	0.613113
LNC_001064	XLOC_012523	lincRNA	0.673747	1.06809	0.837063	0.821496	1.32633	0.872647	0.890864	0.353238	0.901467	1.13856	1.00003	1.1829	1.72367	1.07831	1.7866	1.07228	0.354887	1.38823	1.37323	1.08718	1.72635	1.48783	0.597049	1.51151
LNC_004999	XLOC_042797	lincRNA	1.0817	0.636272	1.49598	0.763155	0.369834	0.472774	1.21472	2.3782	0.329316	0.966119	0.296197	0.835696	0.503629	0.689303	0.74985	0.568135	0.391271	0.840087	0.805954	0.667521	3.87542	1.49519	1.05173	1.05486
LNC_000508	XLOC_006028	lincRNA	0.177619	8.86101e-06	0.51282	1.47628e-05	0.161611	0.134905	3.53159e-07	6.69355e-06	0.0801582	0.397294	0.298352	0.84328	2.27897e-06	8.78916e-08	0.232967	0.846338	8.7417e-07	3.35727e-05	0.368948	1.90503e-09	0.846761	0.252755	0.434496	3.46985e-06
LNC_005048	XLOC_042918	lincRNA	6.13276	3.70628	4.79766	3.07387	2.16177	2.66368	2.23572	2.14699	4.50959	10.243	2.67675	1.89722	6.90566	5.99198	7.76493	2.20038	2.19828	3.38087	1.83759	1.37161	8.22987	3.38946	1.39554	2.15496
LNC_003750	XLOC_039505	lincRNA	9.13008	3.13979	5.43603	2.9185	4.45636	6.27516	1.98676	4.16137	6.30191	3.6085	3.90783	4.48479	10.6037	9.20886	9.72943	6.26241	3.12621	3.30484	4.34125	4.6431	4.73223	5.38259	4.3738	4.45595
LNC_004970	XLOC_042720	lincRNA	3.71319	2.45079	3.63981	3.46366	2.46472	2.56854	7.27333	5.19778	3.53683	6.74567	7.36503	5.52531	4.45838	4.96208	4.74489	1.55975	2.24503	4.19616	6.4267	5.68125	10.1343	8.44185	3.06715	4.8748
LNC_001980	XLOC_022372	lincRNA	0.0644497	0.508151	0.0814605	0.532417	0.974072	0.379365	0	0	0.196194	0.61934	0.35394	0.331961	0.448654	0.0826327	0.138926	0.789861	0.279611	0.636158	2.98394	1.9882	1.08856	0.44461	0.375563	1.02705
LNC_001578	XLOC_018032	lincRNA	1.72194	1.8797	1.03244	1.65391	4.73566	1.60141	1.76082	3.15604	2.71594	2.33879	2.44699	2.21723	1.92244	1.3222	1.17969	1.34077	0.825262	1.85643	2.49029	1.76633	0.4812	0.860833	1.46695	1.0054
LNC_000949	XLOC_011391	antisense_lncRNA	3.19755	2.817	1.08289	0.742608	0.876281	2.69969	0.788026	2.35726	2.43162	1.08505	0.853947	1.28656	1.55801	3.33106	1.74036	0.350141	2.58503	0.553353	2.27354	0.614861	0.501554	0.224475	0.382754	0.527364
LNC_001981	XLOC_022423	lincRNA	0.188323	1.62964e-78	1.87693e-100	0.38776	0.087663	0.343322	3.15914e-199	4.84799e-154	0.251643	0.0920705	3.86788e-44	0.186885	0.0886213	0.41936	0.0872879	0.286968	2.1282e-94	2.37514e-61	3.52192e-27	6.94062e-71	1.05644e-100	0	0.57856	0.0857865
LNC_004018	XLOC_040247	lincRNA	6.9481	4.31371	5.39819	3.34766	3.40085	4.56367	3.78782	2.81109	4.79839	2.95755	4.39172	3.22793	7.46303	7.5435	9.18818	3.51126	2.69702	3.75169	4.93353	4.53246	5.48576	6.99483	1.39568	4.19361
LNC_002508	XLOC_028661	lincRNA	0	0.274577	0	0	0	0	0	3.57975	0	0.140168	0	0	0	0	0.229748	0	0	0	0	0	0	0	0.792716	0
LNC_000948	XLOC_011382	lincRNA	0.663763	0.452241	0.391478	0.693685	0.37897	0.949537	0.600414	1.37084	0.602794	0.721276	0.7138	0.31486	0.327265	0.352309	0.548239	0.550441	2.12492	0.939714	0.347916	0.539166	0.5032	0.68644	1.63382	0.632265
LNC_001982	XLOC_022455	lincRNA	8.02162	3.76544	5.4548	3.32228	3.24143	2.62632	5.3416	15.0538	7.16887	5.2418	5.67228	4.14966	9.78421	6.1046	9.61463	3.29677	2.59827	3.0833	3.4639	3.74603	3.42973	5.60497	7.42345	4.24413
LNC_003911	XLOC_039944	lincRNA	1.9441	0.592674	1.99523	1.68271	0.412859	1.33376	1.08585	1.38831	1.44145	2.15365	1.4412	1.63687	1.29712	1.44667	2.52492	1.30913	0.864626	1.89521	1.35823	0.691856	2.03455	2.14533	1.01554	1.75129
LNC_003910	XLOC_039940	lincRNA	0.139514	0.076821	0.123145	0.0694762	0.026847	0.196791	1.18635	0.826383	0.121393	0.329635	1.13571	1.00074	0.304837	0.274028	0.123274	0	0.05777	0.0565482	1.39212	1.01537	0.183419	2.67942	2.95648	0.787276
LNC_003913	XLOC_039948	lincRNA	1.71423	1.06256	2.36918	1.13264	0.910517	1.5494	2.75874	1.46278	2.04247	8.20525	2.48887	1.2955	1.87505	2.35197	1.56313	0.717653	1.24115	2.00419	1.17489	1.15023	12.6308	2.92774	0.725994	1.93583
LNC_001983	XLOC_022472	lincRNA	0.555513	9.8934e-05	0	1.94827	0.0108547	0.59364	0.000129953	0.000187438	8.63221e-05	0.00538197	0.000111282	2.76853	0.000108831	0.000307259	0.290985	0.000136243	6.36971e-05	0.163988	0.82981	0.579417	5.90722e-05	5.30997e-05	0.000161206	0.000115667
LNC_000370	XLOC_004406	lincRNA	1.52352	1.03384	0.35514	0.0664043	0	0.0823929	0.596336	3.52701	0.229045	2.01548	0.309215	0.217972	2.36273	0.792131	1.02546	0.790316	0.163266	0.796531	0.280199	0.261147	0	0.6497	2.52308	2.61707
LNC_003914	XLOC_039957	lincRNA	4.03829	3.14745	3.37523	2.87563	2.16093	1.79362	5.93349	2.3928	3.84289	5.94804	7.39722	4.22446	3.9492	4.68341	7.19765	1.27648	1.66571	4.21241	4.09986	3.6794	5.44482	6.36095	2.13284	3.57354
LNC_003917	XLOC_039964	lincRNA	10.2615	6.94524	13.6169	6.83792	10.3716	10.3036	9.07889	22.3384	4.00179	10.9842	17.1339	12.7043	6.81796	15.6011	10.0396	15.2124	9.64412	21.864	17.6449	15.7867	18.8315	14.1918	12.8533	16.6426
LNC_003916	XLOC_039959	lincRNA	1.13613	0.328015	0.210329	0.443446	0.343439	0.42423	0.667395	0.291669	1.06767	3.70441	3.90504	14.1409	1.96653	1.54457	1.59616	0.589344	0.609184	0.952239	8.65267	9.48023	2.08983	1.36007	0.819332	1.12122
LNC_003919	XLOC_039969	lincRNA	5.63988	4.37093	6.993	6.21306	5.08949	4.33184	6.45291	3.38387	6.1186	7.5811	7.33455	4.49894	5.67561	5.06128	6.03514	3.05878	2.85404	5.37178	5.39478	4.66155	6.95147	6.05892	2.59264	4.36104
LNC_001984	XLOC_022472	lincRNA	0.373476	0.784261	0	0.387815	0.191619	0.000398942	0.565753	0.335258	0.726207	0.970426	0.200778	0.000109158	0.162084	1.15405	9.81426e-07	0.752429	1.03187	1.61347	1.79665e-05	0.00576077	1.82329	0.162374	1.65524	0.366626
LNC_004242	XLOC_040885	lincRNA	13.666	10.5444	17.294	10.1001	9.69724	9.41165	28.2025	12.3352	16.2917	19.9485	25.3891	18.6809	14.8512	14.9684	14.0715	5.48973	8.80614	17.1995	16.521	16.3203	25.0472	26.558	7.55976	12.8998
LNC_004243	XLOC_040886	lincRNA	34.1432	38.1325	28.6665	12.1322	95.5437	23.274	24.7377	49.6595	32.7158	31.9755	26.6055	31.4322	35.7739	103.755	162.806	5.85177	0	15.2688	19.1005	9.53388	45.977	49.7345	33.2183	52.4182
LNC_004244	XLOC_040893	lincRNA	1.84452	2.95495	1.64549	0.83115	0.972527	1.42753	0.455895	0	1.05234	0.315104	0.962749	0.296921	2.76485	2.89327	2.22778	0.20186	0.498931	2.09888	0.946919	1.24351	0	0.656803	0.445403	0
LNC_004245	XLOC_040894	lincRNA	12.0154	6.54264	7.05415	7.81877	5.91452	7.63843	9.16118	15.3139	10.2024	9.05288	5.68736	3.59223	9.74721	11.7474	17.229	6.36597	11.1958	9.5513	7.63894	4.28502	6.53113	4.64725	8.50219	9.16154
LNC_004246	XLOC_040898	lincRNA	3.11559	2.37128	2.75587	1.51923	1.19131	1.27417	3.96863	3.01218	2.51848	3.47261	4.06974	2.55034	2.35374	3.21989	2.21894	0.976384	1.11494	2.91957	2.39902	2.73156	3.79337	2.96479	1.61424	2.39327
LNC_001985	XLOC_022492	lincRNA	0.699975	0.504414	0.970316	0.682264	0.633883	0.614223	0.359828	0.0898099	0.473627	0.64208	0.265133	0.851188	0.454801	0.638714	0.490138	0.340402	0.957218	0.385175	0.645138	0.240049	0.406941	0.269494	0.151491	0.564228
LNC_002884	XLOC_032589	lincRNA	0.703786	0.768408	0.517361	0.207219	0	0.171642	0.774712	0.135816	1.01175	0.16111	0.241187	0.679671	1.0907	0.299774	0.565543	0.10268	0.339354	0.16553	0.291149	0.452364	0.228947	0.81002	0	0.645012
LNC_002885	XLOC_032595	lincRNA	0.266588	0.876778	0.337331	0.865848	1.00828	0.687992	0.176023	0	0.54101	1.18919	0.640889	1.11566	0.540905	0.427794	0.215979	0.350054	0	0.1879	0.991544	0.205589	1.38464	0.919177	0.388275	0.408973
LNC_002886	XLOC_032603	lincRNA	0.85829	1.41494	0.998043	0.59233	2.36605	1.16578	1.13322	0.663698	0.145144	0.490636	1.08223	0.828919	0.745209	1.19704	0.388248	2.25404	1.03399	0.503794	0.708957	1.32368	1.02029	1.06772	1.52705	1.23218
LNC_002887	XLOC_032607	lincRNA	0.0681241	0.0433929	0.0416833	0.039277	0.0457545	0.0949529	0.495603	1.63726	1.13953	0.237756	0.138083	0.0440431	0.550753	0.464037	0.483523	0.0599648	0.0506619	0.387118	0.169869	0.0533586	0.136354	0.11961	0.863176	0.405814
LNC_002880	XLOC_032534	antisense_lncRNA	9.10658	11.5293	21.8946	13.5291	7.48654	20.2842	12.4354	19.8617	11.2534	6.90278	7.67979	5.57011	5.04404	9.63811	9.21647	21.4801	15.7184	9.01452	5.63993	10.2441	7.57799	10.3418	6.82956	10.6212
LNC_002881	XLOC_032536	antisense_lncRNA	0.415935	0.0998532	0.0960391	0.0150671	0.296739	0.127517	0.120382	4.06811	0.0395863	0.161331	0.123218	0.0167341	0.0459784	0.0161831	0.10647	0.227546	0.659542	0.0369134	0.0865432	0.120414	0.0171202	0	1.11712	0.0155018
LNC_001199	XLOC_014400	lincRNA	15.4301	10.245	12.2242	1.73779	1.62378	1.91713	12.417	18.0722	25.8906	6.37626	2.82257	0.499886	11.703	13.5688	16.6621	5.60718	2.24191	4.08725	0.798975	0.44877	0.375025	2.88429	13.7121	3.63283
LNC_001198	XLOC_014399	antisense_lncRNA	0.337388	1.63816	0.225024	2.06649	1.94474	0.551789	0.443911	0.792758	0	0.918118	0.47651	0.651724	0.568749	0.690189	0	2.06843	4.12744	1.64201	0.550519	1.29849	1.06676	0.761881	1.9445	0.437979
LNC_001197	XLOC_014398	lincRNA	2.6043	2.12652	6.9124	4.50086	2.18784	7.4146	0	1.61263	1.98253	3.44914	1.01205	8.98534	1.98711	3.16502	9.49684	4.51347	2.6949	4.99992	3.98745	1.93881	2.95209	7.49422	0	2.84177
LNC_001196	XLOC_014397	lincRNA	2.1324e-07	1.37344e-05	0.00370955	0.237914	0.133698	0.787971	0.577482	0.000212462	0.823141	2.08996e-05	0.560169	0.183861	0.115547	0.000132266	4.21332e-06	0.272414	0.298887	0.385681	7.81655e-06	0.552806	0.403682	0.235339	1.67533	0.533831
LNC_001195	XLOC_014397	lincRNA	0.710502	0.52979	0.760937	0.733059	1.05421	1.03984	0.00012431	0.586788	0.265666	0.627778	0.313424	0.417387	1.72571	0.968222	0.755187	2.23484	1.85219	0.000139758	1.00877	0.739429	0.286511	0.366242	0.812997	1.41966
LNC_001194	XLOC_014388	lincRNA	1.80227	1.78756	0.781519	2.89257	2.70898	3.36425	1.74191	3.36652	1.82791	1.14896	2.17694	2.32097	1.7812	1.91004	1.51026	1.89352	2.07955	2.18611	0.986302	0.925655	1.84618	1.7783	3.47981	1.51857
LNC_001193	XLOC_014387	lincRNA	13.4277	12.9468	14.1651	12.4748	9.12611	10.7404	16.9061	14.3377	16.2126	12.2671	11.0057	10.5787	15.0083	15.6732	15.3494	8.61137	9.38425	10.9192	5.47782	5.41774	9.80032	13.325	9.76205	9.55878
LNC_001192	XLOC_014387	lincRNA	10.5905	8.87693	8.29113	7.70708	12.1613	8.48813	7.49868	8.52359	11.1496	7.17863	11.3872	6.0407	14.5361	12.2917	8.94075	12.408	5.95238	11.6989	3.88513	5.27196	7.59625	5.25681	9.76305	6.49668
LNC_001191	XLOC_014387	lincRNA	3.71975	2.7026	1.77703	3.56139	5.93843	2.64735	1.16422	6.8708	2.59967	2.98848	2.04386	3.59919	5.89939	1.29276	4.57248	4.53292	3.77104	2.57651	2.82257	2.39137	3.38339	2.2956	6.29169	1.6072
LNC_001190	XLOC_014387	lincRNA	1.91916	1.84113	2.41328	2.37422	1.83799	2.99926	3.89423	1.02745	2.72135	2.11476	2.77763	2.51703	1.15789e-06	1.63285	1.93602e-16	1.47912	2.93093	2.50879	1.58896	1.69271	2.21708	3.05952	1.6827	2.14971
LNC_000506	XLOC_006019	lincRNA	2.34893	2.52356	1.01135	1.56405	1.81671	1.68899	1.49886	1.21617	2.05519	1.11432	1.54693	1.0429	2.65108	2.86802	3.23803	1.70164	1.23134	1.08856	0.470211	1.43743	1.58858	1.58995	1.73514	1.66632
LNC_001823	XLOC_020811	lincRNA	0.000111242	0.000495699	2.82692e-05	1.62193	2.19012	0.984026	1.1591e-06	2.08145e-08	0.554235	1.63054	0.415737	1.29547	0.707596	0.723817	0.39021	0.000400665	0.649423	1.02946	2.88926	0.000222987	2.52859	2.44386	0.522061	0.000444348
LNC_004926	XLOC_042559	lincRNA	0	0	0	0	0	0	0	2.948	0	0	0.159851	1.18332	0	0	0	0	0	0	0.754795	0.707972	0	0.916217	0.887575	1.0132
LNC_005016	XLOC_042847	lincRNA	6.77771	3.51264	3.90939	2.11043	2.63058	2.7541	5.83913	7.69333	5.25438	6.86501	7.84325	5.33121	5.90671	6.24853	6.36019	1.67551	1.67019	4.26743	3.67081	4.07083	6.88275	7.40277	4.04129	4.83866
LNC_004628	XLOC_041840	lincRNA	10.5246	5.50344	6.51317	3.92929	3.89995	4.5725	6.85066	5.71093	6.2097	5.961	8.88287	5.35092	11.8225	9.72305	13.5025	3.3446	3.20655	6.1127	4.4333	4.26921	7.74011	8.90059	4.41743	4.84647
LNC_001822	XLOC_020811	lincRNA	1.19739	1.17408	3.99895e-07	9.49437e-06	0.000522128	0.000141611	0.508491	4.64388e-06	0.000261863	3.16722e-05	0.396699	6.00053e-06	0.000358872	4.61872e-06	0.00013631	0.675949	3.7048e-47	5.455e-07	0.000363295	0.958092	5.02345e-05	0.867395	2.04223	0.402357
LNC_004921	XLOC_042549	lincRNA	8.23327	0.557704	8.04614	7.40907	5.5511	7.68989	0.611594	1.20933	8.32568	1.78328	1.63636	5.59802	1.55468	1.90029	1.67078	4.04882	3.48399	1.17937	0.512101	1.09468	0.768029	0.74902	1.26243	0.482621
LNC_000940	XLOC_011115	lincRNA	0.209153	0	0	0.259906	0	0	0	3.95193	0.212072	0	0	0	0.464646	0.292072	0.262673	0	0.300468	0.289167	0	0	0.261843	0	0	0
LNC_001821	XLOC_020811	lincRNA	2.43788	2.37399	1.85362	3.61454	2.85168	3.08853	2.3363	1.75043	2.84876	2.90535	3.35892	3.14765	2.79636	1.77417	2.68553	1.84009	2.29642	2.53424	1.35939	1.8766	2.81113	4.51775	0.982256	2.6997
LNC_001302	XLOC_015230	lincRNA	0.276277	0.679421	0.497886	0.350839	0.101728	0.284795	1.69404	0.926337	0.458908	0.830415	1.22843	1.26114	0.413023	0.220397	0.520463	0.219849	0.109173	0.498474	0.793089	0.814178	0.923286	1.13416	0.783916	0.844102
LNC_001820	XLOC_020811	lincRNA	0.600365	3.49935e-16	1.20451	0.544179	0.301908	1.80162	0.607778	1.60043	1.99919	0.592945	2.10986	1.92378	1.86008	1.30097e-12	0.548771	0.809344	0.429608	2.46533	4.03193e-09	9.37408e-11	1.34218	2.54522e-18	3.25994e-05	2.80735e-12
LNC_004923	XLOC_042551	lincRNA	0	0	0	0	0	0	0	0	0	0	0.667425	1.19583	0	0	0	0	0	0	1.12775	0.713929	0	2.33576	0	1.55635
LNC_004241	XLOC_040883	lincRNA	1.99627	1.7562	1.87673	0.519106	1.21811	0.680957	3.00446	2.67132	0.8676	2.91636	3.39921	4.77442	1.93799	3.82899	3.17168	1.24859	0.410911	0.994872	1.16718	1.75697	4.35685	1.94055	0.824	2.37222
LNC_001827	XLOC_020842	antisense_lncRNA	0.515933	2.22724	4.98488	1.49296	3.00905	1.95268	0.488319	0.000226263	0.922567	1.55455	1.82004	2.74051	1.70755	1.96132	1.48312	3.50939	1.7994	3.74674	1.42041	3.59326	1.74775	0.936431	3.25209e-05	2.37081
LNC_004922	XLOC_042550	lincRNA	0.585584	0.676341	0	0	0.302907	0.434552	0	0.339693	0	0.401635	0.402928	0.565549	0.592863	0.471633	1.27366	0.640778	0.42324	1.23712	0.604494	0.225768	0	0.588205	0	2.88494
LNC_000505	XLOC_006019	lincRNA	4.13821e-36	0.442983	1.24065	0.179435	1.06176	1.86529	1.30625	0.97898	9.06355e-06	0.361882	1.09139	1.36798e-06	0.74489	2.2814	0.547338	0.125553	0.00019158	0.510547	0.000647403	0.0487386	7.35637e-10	0.556601	8.53227e-08	1.10269
LNC_001826	XLOC_020842	antisense_lncRNA	1.06656	2.18642	2.11695	1.76768	2.03348	2.13871	2.98718	3.43659	2.13829	3.57004	1.97577	0.963612	1.6586	1.42661	1.44151	1.63764	2.99796	3.42948	5.7732	4.56073	2.01371	3.33159	3.56087	1.67847
LNC_004107	XLOC_040499	lincRNA	1.02635	0.967462	0.909514	0.672493	0.549563	0.714395	1.98463	1.97946	1.18095	2.40785	2.05007	1.69571	1.19951	1.36455	1.61163	0.42922	0.603671	0.940139	1.60553	1.32958	3.05515	2.40493	1.11465	1.7139
LNC_004106	XLOC_040491	lincRNA	0	0	0	0	0	0	2.87814	8.11325	0	2.19837	1.68814	0	0	0	0	0	0	0	8.53754	1.65453	0	0	3.09051	0
LNC_004105	XLOC_040488	lincRNA	5.89298	5.02526	8.52983	3.44552	4.22137	3.65847	6.20415	5.36673	6.28186	5.72947	6.16154	4.80285	9.23123	4.13679	8.28647	4.57104	3.88157	5.25204	7.14463	3.56608	5.70277	8.13307	5.49989	3.67777
LNC_004104	XLOC_040487	lincRNA	13.6725	4.04907	12.3384	4.54345	5.55761	3.85712	20.9961	4.02678	5.70509	17.9775	17.8087	5.97311	9.63076	17.3302	23.0672	1.38269	1.09049	4.01882	2.41905	5.90571	22.1776	12.3535	1.4892	14.1207
LNC_004103	XLOC_040482	lincRNA	3.71981	2.23553	1.71978	0.197623	0.464626	1.31303	1.27706	3.03742	1.80397	0.660533	0.455972	1.45794	4.91757	3.29478	4.05903	0.849834	1.62988	2.25103	0.792394	0.498028	2.25396	2.74235	0.310924	0
LNC_004102	XLOC_040481	lincRNA	0.932565	1.25894	3.48135	0.280276	1.63996	0.542016	1.07559	0.816165	1.30055	0.31859	0.486925	2.2518	0.665392	1.54097	0.928855	0.408234	0.840795	1.63229	1.34028	0.35925	1.94222	1.46079	0.225159	1.02927
LNC_004101	XLOC_040476	lincRNA	1.63997	1.07029	1.28681	0.96323	0.629996	1.11691	1.01572	1.18559	2.23641	1.62007	0.981587	1.91368	3.46293	1.82587	2.9975	0.717791	0.741612	1.4479	1.78261	0.632556	1.73726	1.77189	2.29286	1.68418
LNC_004100	XLOC_040475	lincRNA	14.4202	9.20494	0	0	4.78387	7.02298	12.5401	12.5125	18.8737	8.95247	16.439	5.30089	6.46602	12.9227	14.1546	0	5.70791	2.58389	16.033	15.9179	29.1619	10.5923	21.4317	17.1209
LNC_000176	XLOC_002028	lincRNA	0.951045	0.666891	0.156608	0.676828	0.59688	1.61881	0.434603	0.608033	0.498844	0.278591	0.892972	0.358006	0.956957	0.684241	0.798969	1.28337	1.13259	0.625496	0.840211	0.679453	0.599963	0.757034	1.11151	0.711662
LNC_003192	XLOC_037180	lincRNA	0	0	0	0	0	0	2.77022	0	0	0.0992549	0.199088	0	0	0	0	0	0	0	0.35854	0.223161	0.375223	0.16614	0.140416	0
LNC_000428	XLOC_005211	antisense_lncRNA	0.200877	3.42028	1.39786	1.35823	1.84153	2.33848	0.544935	4.16485	3.8396	0.126226	0.721656	1.94881	0.827482	1.53275	3.3292	2.90215	4.05341	5.00864	0.758471	0.51293	1.32722	1.3477	4.64691	2.10396
LNC_001824	XLOC_020811	lincRNA	0.144252	0.335403	1.17951	0.587061	0.380962	1.46023	0.400664	1.084e-05	0.715862	0.424658	0.821222	1.07774	0.552431	1.35908	0.286437	0.36624	0.000519061	2.01427	0.289748	0.391835	0.584071	0.427345	9.92041e-05	0.181075
LNC_000172	XLOC_001961	lincRNA	0.407323	0.996698	0.383464	0.837241	0.903934	0.517667	0.672744	0.235564	0.878406	0.55985	0.975108	1.24563	0.830523	0.971589	0.703649	0.267419	0.0736795	0.431561	0.927706	0.942661	0.46472	1.05627	0.792351	1.05331
LNC_001303	XLOC_015247	lincRNA	0.259561	0.340752	6.31075e-06	0.707675	0.551742	0.825876	0.939035	3.31569e-05	0.346721	1.8383e-05	0.616122	0.535481	1.07968	0.405819	6.72082e-05	0.0164559	0.252093	1.54894	0.0152375	0.899073	1.15069	0.599491	0.0187697	7.37611e-06
LNC_004109	XLOC_040504	lincRNA	0	0	0	0	0	0	1.27979	9.91493	0	7.67573	3.15208	2.3904	0	0	0	0	0	0	5.79055	4.25617	3.15704	11.7795	1.80533	4.31228
LNC_004108	XLOC_040502	lincRNA	8.14555	6.40651	6.23438	3.1651	3.19854	4.69403	6.6402	4.84827	5.45278	7.39788	8.97405	8.08176	7.0211	7.11666	9.08112	2.76004	3.00283	6.53573	4.75257	3.87549	9.76358	9.0192	4.72496	6.56721
LNC_003605	XLOC_039015	lincRNA	3.76231	2.11498	2.07707	1.85915	1.49767	0.918649	2.71309	8.43374	2.6766	1.78721	2.9878	0.894266	1.44688	2.10809	2.27437	1.57097	2.26112	2.74744	0.57497	1.21914	1.68637	1.63761	4.22372	1.63497
LNC_003604	XLOC_039015	lincRNA	0.30793	1.06349	0.277738	0.146974	0.214404	0.657225	0.419589	4.74666e-05	0.870166	0.610879	7.03069e-06	1.17316	0.849664	1.17509	1.31635	0.708973	1.08806	0.37014	0.646468	4.1807e-06	0.142744	0.717218	1.29002	0.495748
LNC_003607	XLOC_039017	lincRNA	3.89696	4.62908	2.01697	5.75785	9.56264	24.1214	3.38898	19.9322	3.91403	6.68667	4.26433	9.24744	3.7147	2.24489	2.36785	17.403	3.34782	3.04878	3.72413	5.49953	2.67351	0	2.36952	1.89773
LNC_003606	XLOC_039015	lincRNA	0.288433	0.350638	0.1716	0.119401	0.238275	0.546443	0.594315	1.29258	0.37228	0.788997	0.428629	0.360693	0.405481	0.279664	0.282067	0.0554562	0.143264	0.0944292	1.778e-25	0.284775	0.0859864	0.428602	0.249638	0.473625
LNC_003601	XLOC_039006	lincRNA	2.49661	9.60264	0	7.77324	4.99241	7.33068	9.76956	0	4.8924	6.18444	0	16.4372	8.92171	4.48211	59.0356	0	0	2.66925	0	0	2.31573	2.18745	0	0
LNC_003600	XLOC_039004	lincRNA	0	0	0	0	0	0	0.976607	3.0605	0	1.26145	0.526888	0.478166	0	0	0	0	0	0	0.302301	1.42862	1.16909	1.25425	0.712181	3.89126
LNC_003603	XLOC_039011	lincRNA	1.65032	0.676451	0	2.06951	0.350065	0.412549	0.928626	2.23484	1.43438	1.5959	1.35602	2.12384	0.779871	2.0049	1.51951	0.826294	0.676472	0.324641	1.14408	0.362251	0	0.526515	0.450028	1.26565
LNC_003602	XLOC_039008	lincRNA	0.721845	0.571396	0.1832	0.683357	0.597151	0.42811	1.04835	3.01449	0.58593	0.297082	0.89379	0.464763	1.16968	0.836691	1.25472	0.505523	0.730449	0.813439	0.715441	0.556616	0.935934	0.911686	0	0.0888569
LNC_005290	XLOC_043624	lincRNA	2.41281	0.685058	1.25194	0.98626	0.573453	0.534081	1.52463	2.42726	2.1292	0.648755	0.861391	1.82354	1.89362	3.13898	4.2444	0.367323	0.607184	1.03716	0.868655	0.647392	1.98258	2.17572	1.42823	1.27765
LNC_005291	XLOC_043625	lincRNA	0	0	0	0	0	0	0.364013	0	0	1.13092	0.387086	2.84734	0	0	0	0	0	0	1.58446	1.06426	0	0	2.92934	0
LNC_005292	XLOC_043626	lincRNA	2.43997	0.995036	1.27608	1.07467	1.66603	0.81209	2.82094	1.76384	1.44444	1.81657	2.29468	0.916338	1.83607	2.13392	2.32348	0.177989	0.66204	1.43621	2.02082	1.09799	3.18154	2.28491	0.692186	1.79383
LNC_001569	XLOC_017830	lincRNA	1.27961	0.959137	0.307513	0.359109	1.17025	1.25107	0.643866	3.10534	0.74199	0.836769	0.334317	0.627697	1.27394	1.55933	0.392632	0.746769	1.58642	0.687705	1.00802	0.281981	0.950896	0.490723	3.67052	1.19284
LNC_003609	XLOC_039023	lincRNA	0.52231	0.92584	2.00368	0.724884	0.483329	1.44073	1.83795	0.607111	1.32471	1.66972	2.52512	1.23311	0.802326	1.24397	0.672289	0.914485	0.880257	1.34614	1.29172	1.74475	2.24858	1.89406	1.68676	0.432121
LNC_003608	XLOC_039021	lincRNA	5.63802	14.8672	24.5361	10.047	5.54613	15.446	18.4835	10.7508	12.0084	12.556	14.763	11.2337	7.67764	12.684	13.2524	1.97609	8.46986	9.63185	13.5953	12.535	23.5671	19.371	5.35984	13.4911
LNC_001999	XLOC_022801	lincRNA	0.794105	1.19178e-07	5.78306e-05	0.00176138	0.679707	0.269588	5.07416e-06	1.18733	8.1721e-07	0.426525	0.00955204	0.86191	1.76139e-06	0	0.68817	1.09655e-08	0.642316	1.51737	8.61902e-07	1.47896e-05	4.11332e-06	0.438198	1.00576e-05	0.397134
LNC_000542	XLOC_006368	lincRNA	0.552006	0	0	0	0	0	0	2.57447	0.11198	0	0	0	0.126274	0	0	0	0.159304	0	0	0	0	0	0	0.277562
LNC_001283	XLOC_015042	lincRNA	0.272253	0.236202	0.567965	0.957472	0.432703	0.524461	0.119933	0.943981	0.736818	0.436783	0.309902	0.0584248	0.529601	0.230167	0.383755	0.556078	0.722483	0.449041	0.300857	0.280062	0.177756	0.471137	0.706562	0.165162
LNC_001282	XLOC_015037	lincRNA	1.61967	4.05723	2.14847	4.60661	8.45181	2.56951	2.46711	5.12041	1.46525	4.74935	5.99565	2.26673	1.36049	2.21963	1.54759	3.76017	2.34561	2.7914	3.21425	4.83636	2.62785	1.79058	4.04799	2.3794
LNC_001281	XLOC_015036	lincRNA	0.448176	0.410342	0.789271	0.726942	4.05407	0.957968	0.786757	0	0.151493	2.23942	0.629647	0.192391	0	0.604204	0.880916	0	0.645575	0.624828	0.488724	0.460139	0	0.169229	0.287566	0.383804
LNC_001280	XLOC_015035	lincRNA	0.731981	0.676341	0.836411	1.64635	4.84651	0.325914	1.93279	1.86831	0.519883	3.01226	3.12269	0.848323	1.18573	0.660287	1.51248	0.640778	0.31743	1.23712	0.241797	1.12884	1.04371	0.672234	1.13637	0.991697
LNC_001287	XLOC_015111	lincRNA	2.73122	2.10949	1.59974	2.78337	2.97515	4.38644	1.9094	1.8107	2.51733	2.03153	2.77695	2.70812	3.71701	4.81834	5.7603	4.34181	4.50176	3.95748	2.65871	2.13198	2.42766	2.43266	2.01953	1.85252
LNC_001286	XLOC_015109	lincRNA	2.88915	1.50225	2.34787	2.16646	2.5406	1.30726	1.99331	1.60984	1.39521	0.563004	0.577982	1.59459	2.18482	3.68332	3.52423	2.16839	3.76727	3.26585	0.676123	2.1192	1.75379	1.71779	3.44695	1.58018
LNC_001285	XLOC_015093	lincRNA	0.961648	0.636951	0	0.855873	0.332663	0.718506	0.317324	0.930618	0.162609	0.65916	0.773411	0	1.01776	0.518434	0.351114	0.140307	1.04222	0.112761	0.396726	0.370706	0	0.275646	0.62158	0.0990747
LNC_001284	XLOC_015088	antisense_lncRNA	0	0	10.0859	0	0	0	0	0	0	0	0	0	0	0	0	0	0	0	0	0	0	0	0	0
LNC_002952	XLOC_033453	lincRNA	3.27715	1.4643	0.692261	1.8772	2.26067	2.93366	1.83646	2.28064	4.2785	3.75328	2.83218	8.93956	7.843	10.9272	12.0295	8.17658	2.6363	4.95	0.73377	0	1.6528	5.03726	0.879428	6.02478
LNC_002953	XLOC_033455	lincRNA	5.65593	3.5122	3.78332	5.71124	5.43947	7.71706	1.56088	2.8437	3.01949	4.41531	6.08562	4.58957	2.26122	3.0472	3.64493	4.17317	3.40361	3.24598	0.477517	6.84068	3.28101	1.31635	1.13056	2.04649
LNC_001289	XLOC_015167	antisense_lncRNA	3.20426	2.57918	0.90962	2.23875	1.25841	0.866858	0.949949	2.12203	2.52147	1.07717	1.61645	1.43149	4.01993	3.85884	5.36163	2.86222	3.59341	3.31913	1.94609	1.31122	1.78374	2.02969	3.04816	1.52382
LNC_001288	XLOC_015155	lincRNA	0.762196	0.525147	0.274191	0.557059	0.393461	0.47603	0.434429	0.32377	0.440462	0.274949	0.285746	0.407607	0.456456	0.977472	0.659544	0.472142	0.42503	0.732756	0.175697	0.307797	0.200853	0.421907	0.595603	0.293486
LNC_002956	XLOC_033468	lincRNA	1.27823	0.439595	0.705489	2.91382	1.98244	2.76914	0.557537	0.669123	1.22874	0.739904	0.649643	0.923665	1.07506	1.26272	1.28573	2.4675	2.69208	2.80807	0.96807	0.960784	1.99344	0.922699	0.905303	0.479844
LNC_002957	XLOC_033511	lincRNA	0.360667	0.251681	1.45177	0	1.04502	2.08947	0	0.424363	0.731409	0.245142	0.255504	0.23222	1.81776	1.98113	1.75869	0.315907	1.03764	2.7539	0.587632	0	0.227404	1.01608	0.692082	0
LNC_002954	XLOC_033468	lincRNA	0.500923	0.310819	0.554867	1.49994	1.07187	1.41144	0.441117	4.9221e-05	0.382583	0.754862	1.11216	0.63211	2.56195e-05	0.596535	0.388668	2.1414	2.42815	1.97925	0.666526	1.35823	2.13739	0.876741	0.240982	9.01333e-05
LNC_002955	XLOC_033468	lincRNA	7.23739e-05	0.0114509	0.000348136	4.90136e-05	4.26319e-06	3.90838e-05	0.257867	0.438096	0.192594	3.28317e-05	0.00108125	8.5531e-05	0.564479	7.22224e-05	0.149789	5.18749e-05	4.27526e-05	0.00107804	0.000284269	5.71175e-05	2.91573e-05	0.0909598	1.21575e-07	0.453778
LNC_001979	XLOC_022345	lincRNA	2992.86	9531.28	8257.48	7291.36	8123.46	16605.9	4847.94	4823.58	5156.08	3420.23	4837.88	5876.75	2423.22	6326.1	6090.1	4853.26	4219.93	4413.11	2748.41	2588.45	3170.78	2905.06	3824.4	5171.31
LNC_000525	XLOC_006114	lincRNA	1.03565	2.46191	6.95145	0	1.68876	1.11119	0	1.26765	1.57757	0.690213	0	0	3.76279	3.26527	5.60172	1.80557	1.45033	8.13911	0	0.780204	3.01434	0	0	0.745198
LNC_004599	XLOC_041781	lincRNA	0	0	0	0	0	0	0.85378	5.15085	0	0.176909	4.70857	0.667628	0	0	0	0	0	0	2.55031	3.79362	1.65551	0	0.999963	0
LNC_000524	XLOC_006112	lincRNA	3.39609	3.12476	10.5431	2.56717	3.23625	4.71982	0	0	1.69133	2.15373	0	1.9559	3.15281	0	0	2.79226	27.5016	7.67769	9.44853	2.33451	0	0	0	0
LNC_001971	XLOC_022274	lincRNA	45.009	165.938	158.484	112.24	227.917	102.118	135.043	412.76	99.0404	182.032	149.3	103.412	39.4815	70.7163	41.8406	49.7726	55.0802	101.82	188.388	108.592	147.983	59.6168	201.553	85.161
LNC_001970	XLOC_022254	lincRNA	0.0988854	0	0	0	0	0	0	1.6117	0	0.135336	0	0	0	0	0	0	2.71253	0.138791	0	0	0	0	0.574084	0
LNC_001973	XLOC_022298	lincRNA	0.183824	0	0.942609	2.73813	0.639299	1.66749	0.606316	0	0.932407	3.27262	0.127123	1.30197	0.634381	1.43691	0.713447	1.77018	0.663705	0.129124	1.36299	2.40876	7.7061	1.47227	0	2.28733
LNC_001972	XLOC_022293	lincRNA	0.552311	0.288948	1.59805	0.51976	0.226719	0.483325	0.364827	0.255682	1.23307	0.151768	0.605132	1.13788	1.79941	0.845249	0.8256	0.773568	0.0799079	0.233934	0.731477	0.596444	0.935136	1.20853	0.644332	0.875778
LNC_000374	XLOC_004542	antisense_lncRNA	2.73046	2.84272	1.96671	4.3625	4.28278	3.80866	2.33845	3.81887	2.57613	4.55083	2.30708	4.80303	4.09345	4.42043	3.63379	3.50101	4.17637	3.91819	2.48834	2.01785	5.43354	4.53105	5.16884	3.85851
LNC_000527	XLOC_006155	lincRNA	2.10836	5.4917	13.0555	6.11267	9.43677	16.1012	2.75068	2.67271	3.19182	4.11151	18.7373	7.65865	6.15244	5.37592	20.4844	10.7273	12.5217	8.90748	1.54468	7.57839	3.35778	2.09137	5.80788	6.17825
LNC_001977	XLOC_022340	lincRNA	1.77402	2.06596	1.30509	1.76859	2.12684	1.82593	1.16011	2.15486	2.70186	0.593331	0.66779	2.26212	6.06423	6.1667	3.31121	0.775192	3.12967	0	2.78972	2.6898	2.09915	0.479052	0	0.631744
LNC_001976	XLOC_022330	lincRNA	7.1911	12.5838	8.60735	7.17874	6.47693	0	14.1069	19.666	5.01986	2.40439	1.35493	0.572875	5.66642	9.73831	16.1551	14.1378	2.53575	2.38419	0.706204	0.681123	1.59332	2.91007	11.8316	3.2041
LNC_004079	XLOC_040424	lincRNA	14.144	2.5464	10.9857	18.9495	0	3.81135	5.53512	10.8866	5.66879	0	14.0159	1.66315	6.68522	14.7553	18.2627	7.06637	0	3.28076	4.01732	5.94002	4.30985	14.8422	18.0094	2.06205
LNC_004078	XLOC_040423	lincRNA	0	0	0	0	0	0	0	0	0	5.43933	4.5628	0	0	0	0	0	0	0	3.13703	1.65727	0	0	1.92336	0
LNC_001295	XLOC_015224	antisense_lncRNA	2.31547	4.94653	1.11056	3.4901	2.7679	3.48255	2.24741	1.14367	1.13757	1.17822	1.13995	3.54382	1.12158	2.71182	1.57707	2.93391	1.49278	6.51641	3.04943	3.11145	2.2311	1.3532	1.75571	1.55658
LNC_004073	XLOC_040412	lincRNA	0.979781	0.439126	0.844747	0.783076	0.610463	1.50672	0.717695	0.253813	1.43549	0	0.605047	0.841169	1.37034	2.1488	0.860334	0.571852	0.471295	1.06816	1.61088	1.50996	1.25823	2.98049	0	0.546932
LNC_000688	XLOC_008123	lincRNA	0.623525	0.928185	1.19037	0.554511	0.538706	1.27838	0.617301	0.723871	0.63262	0.534347	1.07395	0.802933	2.25123	0.604294	1.36285	0.40938	0.450558	0.658217	1.15788	0.961494	0.605422	0.625788	0.604685	0.673705
LNC_004071	XLOC_040409	lincRNA	20.4746	13.8683	12.9943	10.586	9.11067	12.4643	0	8.98005	15.1227	11.6852	9.8065	7.86366	20.0537	18.5788	21.5611	7.7042	5.83674	15.0171	8.14027	7.0606	17.2686	11.2036	4.87064	13.17
LNC_004070	XLOC_040408	lincRNA	18.3699	16.9398	3.34744	14.1307	13.5867	16.5889	7.04878	0	4.36023	5.61295	3.49879	9.13814	8.38884	25.7702	45.9923	5.49033	5.68927	10.4009	0	4.65114	19.4334	19.234	5.9488	1.583
LNC_004077	XLOC_040422	lincRNA	2.42164	1.04567	1.46923	0.725086	0.658282	1.05239	2.11134	2.08001	1.78608	1.56263	2.09949	1.32959	2.73451	1.90915	3.17612	0.723182	0.888287	1.28547	1.26953	1.25383	2.07654	2.4407	1.26684	1.37186
LNC_004076	XLOC_040417	lincRNA	10.9848	7.80822	26.8187	9.16509	16.086	9.04211	1.19457	2.30603	3.70452	0	4.38879	0	3.60992	6.14637	6.31994	6.25708	2.45208	9.00303	5.44076	7.98855	1.98369	0	0	4.02396
LNC_004075	XLOC_040416	lincRNA	3.36236	1.61658	4.08167	0.905634	1.58344	2.50304	2.21932	2.12873	1.93832	1.9911	3.05234	2.65692	4.94653	5.52494	6.00348	1.20413	2.09847	2.15161	2.7756	2.23898	5.1465	5.34815	1.77889	3.77136
LNC_002474	XLOC_028409	antisense_lncRNA	0.000672846	0.829175	0.926404	0.00932355	0.770315	1.81225	0.304744	0.356942	0.000128597	0.714078	0.654232	0.289941	1.15509	1.2283	1.28352	0.74549	0.614042	0.484822	0.613596	0.327259	0.163467	1.20533	0.546952	0.000117963
LNC_003739	XLOC_039470	lincRNA	8.90607	2.39595	3.04792	2.43151	3.15272	4.14405	3.81752	10.654	6.16469	5.50857	3.39602	4.17705	8.56838	7.46281	8.0283	4.64675	8.19044	3.49563	2.43987	3.63936	1.38133	3.73337	8.36816	3.67641
LNC_003738	XLOC_039466	lincRNA	2.40755	1.87211	2.42658	2.39277	1.68817	1.39652	2.79932	1.17291	1.94379	3.02185	3.54861	2.08109	2.10012	2.04708	2.3546	0.933247	0.964355	2.34653	1.70001	1.8058	3.44961	2.88392	1.05334	1.34846
LNC_000001	XLOC_000002	lincRNA	3.07873	3.55151	3.0364	5.7909	6.01997	8.50396	2.63626	3.407	3.12463	3.33984	2.42715	4.91325	5.62131	5.16301	5.81011	7.21194	5.14735	6.86779	2.94774	3.27868	4.36233	4.80423	4.64312	3.52119
LNC_000006	XLOC_000130	lincRNA	1.03418	0.758465	0.171649	0.201294	0.0934702	0.0985862	0.41018	3.73961	0.314907	0.616863	0.422564	0.133155	1.0497	0.347558	0.757036	0.663863	1.44784	0.439268	0.45778	0.319224	0.180584	0.239088	1.54511	0.2495
LNC_000523	XLOC_006108	lincRNA	14.4149	6.21102	4.70686	7.51344	10.9172	12.5808	3.10927	4.80073	8.32672	4.112	4.41699	3.03243	40.482	15.892	21.6886	16.1171	15.6809	12.5664	8.95982	8.03402	3.05401	5.40851	7.20243	3.16094
LNC_000004	XLOC_000056	antisense_lncRNA	0.0454414	0.118276	0.682571	0.213086	0.0619063	0.196971	0.18016	0.525201	0.322826	0.312439	0.186215	0.292549	0.0530359	0	0	0	0.328878	0.128483	0.225968	0.210351	0.178011	0.629088	0.176896	0.110272
LNC_000005	XLOC_000127	antisense_lncRNA	47.1494	27.8861	15.0633	20.9201	20.1625	16.0422	16.1405	57.1208	17.5225	19.8062	18.8403	12.3006	29.5909	17.3641	21.4291	32.9129	61.408	19.1494	30.2792	28.6354	11.9755	14.1156	58.2587	20.4596
LNC_003731	XLOC_039451	lincRNA	6.22097	4.09624	3.28326	1.90438	2.78602	4.18162	0.759772	1.69336	2.70566	1.00582	1.50232	1.5482	7.61045	5.857	5.17552	2.10504	1.36161	7.67901	0.692617	1.77438	3.27069	1.50591	0.915097	1.59158
LNC_003730	XLOC_039448	lincRNA	5.37101	7.61408	17.9302	6.38796	6.2737	21.9962	9.3457	13.516	4.52977	8.20475	5.71224	5.49534	7.07516	11.9958	4.61748	16.8453	7.20954	5.51806	7.99779	6.52129	10.7027	7.24545	3.30458	6.55741
LNC_000375	XLOC_004565	lincRNA	1.29153	0.960858	0.934994	0.900231	0.945838	1.59207	0.641465	2.60393	0.886778	0.799154	0.814363	0.818172	1.31555	1.61188	1.5218	1.10545	1.81017	0.788145	0.787417	0.460077	0.750532	0.786165	1.42289	0.71968
LNC_000522	XLOC_006107	lincRNA	1.37519	6.7852	1.04636	4.77978	10.4721	9.52571	1.79575	13.6628	5.58163	8.18167	7.51562	7.73941	2.78435	6.72607	3.37924	3.56841	4.72373	10.4974	8.38517	5.10206	8.51534	6.4413	8.95206	5.01124
LNC_003735	XLOC_039458	lincRNA	1.51768	0.926237	1.45667	1.14511	0.840366	0.711475	1.87869	0.810848	1.50102	1.90455	2.11983	1.33622	0.855222	1.0587	1.37924	0.497093	0.610498	1.19623	0.864177	0.876913	1.97491	1.80759	0.727034	0.955953
LNC_003734	XLOC_039457	lincRNA	2.75562	1.50303	3.1769	0.527331	0.934485	1.087	0	1.50248	1.50451	0	1.81739	0	1.64687	0.296483	0.533933	1.11424	1.82685	0.878826	0.343954	0.325967	0	0	0	0
LNC_003737	XLOC_039465	lincRNA	0	0	0	0	0	0	11.1899	8.17779	0	8.68	9.55384	7.56288	0	0	0.0134275	0	0	0	6.04579	5.91175	12.7628	10.0268	3.86744	7.11583
LNC_003736	XLOC_039459	lincRNA	2.08169	1.54513	2.29673	1.85233	1.09427	1.38537	2.71258	1.33322	2.22449	2.78389	3.56352	2.23676	1.84398	2.28342	2.08878	0.767216	1.02099	1.59963	1.5887	0.94245	3.8318	3.04979	0.947482	1.62629
LNC_002479	XLOC_028445	lincRNA	8.9887e-06	0.571158	0.657921	0.00187247	2.70684e-06	0.0487505	0.880818	5.37811e-06	8.7289e-11	0.621859	0.14459	0.0281911	0.000562194	0.871308	6.04075e-05	0.989085	2.55981	0.00844228	0.000788839	0.0201257	0.132194	0.0163435	0.00368086	1.8897e-07
LNC_003498	XLOC_038627	lincRNA	2.30565	0.155524	1.34631	0.692625	0.810439	2.31973	0.759825	1.88302	1.28619	0.78776	1.12321	0.742302	2.23821	2.28416	2.88301	1.21116	1.99572	0.807261	0.378768	2.13173	0.886798	0.788164	0.890805	1.01717
LNC_003197	XLOC_037193	lincRNA	4.2373	9.27938	15.7458	8.51636	8.41895	8.56547	12.4813	5.18982	6.97065	8.85353	13.0763	11.8518	4.21656	5.06717	4.19531	7.72509	6.56159	14.1187	12.1837	7.48759	13.1835	9.90667	5.69802	8.33105
LNC_000685	XLOC_008100	lincRNA	2.69666	0.699101	0	1.79468	4.31795	0.928514	2.93894	7.64787	2.73811	0.601097	2.0324	2.86437	4.24982	1.39119	8.75069	0.785431	3.16968	1.1921	2.11861	0	2.65554	2.91007	0.845116	1.92246
LNC_001293	XLOC_015224	antisense_lncRNA	2.79491	2.66244	3.51624	2.72765	3.65915	6.97137	2.97383	2.30247	1.78605	3.34471	4.77292	5.58728	10.3073	6.58946	5.37878	10.0894	8.36561	10.7935	9.09414	9.92167	4.14435	5.85393	5.3801	4.88518
LNC_001603	XLOC_018278	lincRNA	0.247589	0.229149	3.96201e-06	0.527417	5.30955e-05	7.90145e-18	0.108845	4.62816e-12	0.0638779	0.467919	0.524437	0.536652	0.0118996	0.0176396	6.93788e-31	0.483951	3.94322e-13	3.53187e-12	1.45422e-11	2.50625e-07	7.23928e-13	0.423308	0.0387372	8.48071e-16
LNC_005170	XLOC_043254	lincRNA	19.9729	14.404	42.2591	7.77324	9.98482	43.9841	0	19.5094	22.0158	9.27666	0	16.4372	35.6869	35.8569	78.7141	7.97171	2.94838	2.66925	3.31517	13.1717	13.8944	6.56236	8.89128	3.54895
LNC_002840	XLOC_032292	lincRNA	3.77729	0.574291	0	1.48236	2.9588	3.72331	0.494432	5.46513	1.53349	1.01409	1.12298	0	2.41512	1.7129	2.17421	1.98385	2.14573	0	1.79798	1.15131	0	1.64911	1.42655	1.59355
LNC_001037	XLOC_012099	lincRNA	0.936548	2.36636	3.31006	0.76138	1.11815	3.02369	1.43823	2.19703	0.633127	1.06299	1.09848	1.00509	0.52823	0.845116	2.78129	2.18711	1.12388	2.39162	0	0.240357	0.792174	0	1.80153	1.00624
LNC_001975	XLOC_022329	lincRNA	12.3649	2.52552	4.14388	3.8404	2.32318	1.02024	3.63892	9.783	3.47137	1.96228	1.99499	0.142174	13.3851	7.5612	10.3621	5.02603	1.75235	2.01132	1.27034	0.340274	0.850322	2.51812	11.7361	1.38781
LNC_000501	XLOC_006019	lincRNA	1.65719	1.08512	2.73186	0.576918	0.811128	0.785468	1.14765	0.84528	0.228643	0.334368	0.245801	0.296942	1.02901	1.218	1.18606	0.822508	1.18999	1.17992	0.189669	0.342825	0.00555544	1.31808	0.0316604	0.699054
LNC_005174	XLOC_043258	lincRNA	2.95405	2.88466	0.184959	1.70585	1.80095	0.670447	2.03787	1.31733	1.99714	2.49385	4.92888	1.08694	2.23182	2.26382	3.77979	1.23174	0.810814	0.981715	1.15173	2.38335	3.22518	3.19171	0.542038	2.15793
LNC_000529	XLOC_006182	lincRNA	1.51012	0.465323	0	0.821904	0.966764	1.64497	0.441549	0	1.19097	1.3699	0.473843	0.432158	0.377237	0.686125	2.42204	0.293906	0.966003	0.700037	0.821453	0.516628	0.636775	0.947399	0.967132	0.653135
LNC_000528	XLOC_006168	lincRNA	85.3885	80.5449	55.4859	45.845	58.508	69.772	100.4	50.7815	80.8594	84.9712	144.788	44.6754	66.6514	78.8468	126.631	30.3941	33.3912	59.8074	54.0638	53.0487	61.5593	74.2436	30.9754	27.8021
LNC_003878	XLOC_039873	lincRNA	0	0	0	0	0	0	0.989815	0	0	0	0.751281	0	0	0	0	0	0	0	0.827314	0.847566	1.7586	1.43919	0	0
LNC_003196	XLOC_037185	lincRNA	3.12188	2.31583	3.54503	1.60415	2.868	0.585194	0.409109	1.49381	1.58348	0	0	0	7.42703	4.13595	12.4564	2.73509	2.67433	2.54671	0.499798	0.955735	1.52388	0.688645	0	0.862574
LNC_001307	XLOC_015283	antisense_lncRNA	0.696699	0.0203022	0.312428	0.183727	0.617423	0.533997	0.230425	0.145814	0.128594	0.087326	0.0429189	0.122314	0.130574	0.86881	0.601529	0.138598	0.114763	0.157326	0.34251	0.268913	0.145879	0.202007	0.40195	0.170212
LNC_002311	XLOC_026147	lincRNA	1.57296	0.897285	4.74672	1.44249	2.75014	1.78188	1.364	1.70523	2.44437	1.28387	1.61306	0.632922	1.89102	3.87313	3.54707	0.94663	1.20935	1.38913	1.22159	1.28931	1.6672	1.41677	5.73826	1.07569
LNC_000401	XLOC_004835	antisense_lncRNA	0	0.517051	0.745991	0	0.269756	0.587886	1.27616	0	2.84603	0.529726	0.267963	1.61961	1.33347	0.758382	1.18609	1.01633	0.279376	0.271651	0.637228	0.447385	0.249263	1.54836	0	4.46589
LNC_001033	XLOC_012095	antisense_lncRNA	0.518737	3.68998e-06	2.4057e-06	0.152534	7.24188e-06	2.35785e-08	5.91825e-09	9.92486e-05	0.175752	1.66159e-07	1.73112e-05	2.69924e-11	4.08558e-06	9.27239e-17	2.38785e-05	0.00012403	2.99119e-13	0.0794193	9.94079e-07	0.152925	0.131837	0.190849	0.0002484	4.24332e-07
LNC_003832	XLOC_039746	lincRNA	0	0	0	0	0	0	0	1.72485	0	1.70594	2.38396	0.863647	0	0.0323549	0	0	0	0	1.62921	1.47353	0	0	1.50974	0
LNC_002841	XLOC_032301	lincRNA	0.0503418	0.394072	0.694893	1.59617	1.09972	1.16926	0.665178	0.232892	0.357623	0.830356	0.619698	0.777846	1.11464	0.576196	0.962749	2.20338	1.38418	1.56468	2.66857	0.932051	0.787807	1.04448	1.37108	0.734912
LNC_003454	XLOC_038493	lincRNA	2.92626	28.6297	13.4293	41.4401	5.96309	17.5088	7.63327	7.64048	0	17.9321	15.1807	0	5.14658	0	5.85252	13.8345	0	3.05702	7.61679	15.1608	2.64416	9.99961	10.3544	8.23607
LNC_003455	XLOC_038497	lincRNA	1.16019	1.70726	2.07427	3.54852	3.56931	2.52001	1.53202	0.474751	2.2852	1.96682	2.15725	3.69099	2.13536	2.54312	1.55069	1.79229	0.888088	1.15421	1.12793	1.99992	3.27745	2.58767	1.98763	1.59278
LNC_003456	XLOC_038502	lincRNA	5.14113	2.89917	0	1.21771	4.47804	8.33957	0	6.45516	3.47072	0	2.72433	1.05564	1.70004	5.717	11.6967	1.46891	3.46505	1.06215	2.56233	0	2.81098	4.35633	1.58364	2.50963
LNC_003457	XLOC_038504	lincRNA	7.20148	3.56209	1.5917	2.97588	1.83597	10.4223	5.369	10.422	2.07758	5.35588	4.97769	11.2358	2.00608	15.7062	5.43082	3.49437	6.80673	2.49167	3.02237	7.41102	2.19238	4.09438	3.78151	3.01506
LNC_003450	XLOC_038480	lincRNA	0	0	0	0	0	0	1.18255	0	0	0	1.24416	0	0	0	0	0	0	0	1.22631	1.24219	3.40659	3.15899	0	0
LNC_003451	XLOC_038481	lincRNA	7.57982	2.69899	5.28241	2.60945	1.90788	2.31292	3.80357	5.11201	6.43242	3.15636	3.60855	1.53758	9.10586	6.6272	7.99921	2.38939	2.18952	2.2806	2.95719	2.59598	5.98483	5.13672	1.90191	2.98271
LNC_000377	XLOC_004638	antisense_lncRNA	3.77595	2.06533	2.90974	1.65672	2.28696	2.27008	9.24075	1.97989	2.82309	2.58593	3.37682	4.16282	3.88061	1.61333	1.47228	0.910412	1.04847	2.02004	3.9469	3.281	2.67343	3.79779	0.661784	2.03273
LNC_003453	XLOC_038490	lincRNA	0.975418	0.449621	1.0809	0.993543	0.467217	0.792595	1.28365	0	0.989083	0	1.14611	0.209358	1.83032	0.883608	2.33358	0.284749	0.234039	0.904981	2.12379	1.25151	0.41185	0.551236	1.25004	1.05171
LNC_000929	XLOC_010950	lincRNA	0.038129	0	0.142654	0	0	0	0	2.55342	0	0.0524666	0	0	0	0	0.0400179	0	0	0	0	0	0	0	0.37137	0
LNC_003458	XLOC_038512	lincRNA	11.3811	38.1325	0	6.06611	7.96198	23.274	29.6852	69.5232	7.27018	18.2717	6.65137	43.2193	16.2609	6.91698	0	58.5177	25.2725	3.8172	0	4.76694	9.85222	9.32522	13.2873	47.1764
LNC_003459	XLOC_038514	lincRNA	1.95715	1.93482	0.332318	0.248689	1.08453	1.2316	0.209659	0.36719	0.268399	0.145381	0.506787	0.681099	1.23185	2.1558	1.29593	0.370429	0.306152	0.224114	0	0.571253	0.206804	0.365657	0	0.0644382
LNC_005171	XLOC_043255	lincRNA	1.89928	0.688374	1.21388	1.23205	0.718756	1.42778	1.02531	1.20405	2.102	0.591427	0.596124	0.555864	2.38758	2.3542	1.42762	0.302304	0.997713	1.4565	0.996444	0.53241	1.33823	0.988744	0.66917	0.963842
LNC_004068	XLOC_040404	lincRNA	6.69449	16.9516	13.7841	3.44608	4.40168	38.7472	2.91097	0	2.1981	0	3.79896	7.45459	8.0644	23.9141	47.8234	14.3789	0	4.85031	9.01416	2.98031	2.10819	0	3.99177	0
LNC_002551	XLOC_029055	lincRNA	0.553982	0.2944	0.401138	0.77667	1.15752	1.07699	0.656998	0.791972	0.814462	1.18488	0.595974	1.03296	1.79848	0.835305	0.728026	1.57178	3.32238	1.24673	1.84281	1.94644	1.50721	0.774983	1.45426	1.05138
LNC_001306	XLOC_015282	antisense_lncRNA	0.442934	0	0.719363	0.149288	0	0.186017	0.16714	0.146625	0.0642079	0.17375	0	0.162958	0.220323	1.13502	0.817399	0	0	0.0892391	0.313934	0.390409	0.657891	0.0727676	0	0.37241
LNC_003833	XLOC_039751	lincRNA	6.74775	1.17012	5.6256	4.54627	5.34803	2.75894	1.9976	0.792758	4.61846	4.13153	4.05033	1.52069	5.49791	5.75157	6.90604	0.59098	2.91349	3.04944	3.02786	0.779097	6.82726	6.66646	2.26858	5.03676
LNC_004943	XLOC_042631	lincRNA	10.0865	6.98088	10.384	6.20924	4.97743	5.34163	10.8996	10.228	9.61434	8.0247	9.51596	10.0155	12.9705	12.0995	14.1185	3.46236	3.78953	8.29009	6.5765	7.565	16.1122	15.9116	8.83369	10.4803
LNC_001427	XLOC_016745	lincRNA	10.1653	17.4359	10.5847	10.2841	5.83137	4.30192	8.37543	7.58944	6.21165	7.35904	11.8991	5.84084	4.96099	5.57406	7.28987	8.42002	2.45124	4.16698	5.06703	4.13138	3.27475	5.03572	9.35171	7.33045
LNC_001426	XLOC_016722	lincRNA	1.3498	1.2014	0.421046	2.88902	1.07049	0.857114	2.04423	1.13057	0.703376	1.26046	2.00943	0.778943	1.18188	0.823947	1.18337	0.681724	1.7375	1.73643	1.74644	1.5684	1.7349	1.0209	0.727268	0.496464
LNC_001425	XLOC_016722	lincRNA	0.109364	0.0716275	0.585271	3.41794e-06	1.15933e-05	0.234331	0.0749047	3.16631e-06	0.127839	1.61579e-06	0.378365	0.247213	0.163936	2.98868e-06	7.47022e-06	6.54416e-06	0.0961644	0.109807	5.88383e-06	1.15703e-06	0.194012	1.81393e-05	8.39004e-07	0.110791
LNC_001961	XLOC_022139	lincRNA	0	0	0	1.97855	0	3.56221	0	20.519	1.34062	1.71655	0	0	0	6.93953	2.44457	11.1648	3.43107	0	1.909	1.88018	0	1.28441	4.86879	3.90052
LNC_001423	XLOC_016709	lincRNA	3.6507	4.4207	1.58064	5.71168	4.5563	7.84483	2.86772	1.75803	4.81637	4.41342	2.16493	4.20912	3.12063	5.4923	7.81745	4.47485	6.22833	5.40851	4.64194	2.78436	3.95885	2.79484	4.13957	4.09472
LNC_001422	XLOC_016697	lincRNA	0.242575	0.187721	0.0607713	0.61459	0.460353	0.351029	0.444973	6.47605e-39	0.393495	0.13402	0.131563	0.250662	0.112853	0.243937	0.868531	0.503268	0.348242	0.27198	0.162575	0.224125	0.0629363	3.88535e-34	0.281854	2.49801e-26
LNC_001421	XLOC_016697	antisense_lncRNA	0.103784	0.39705	0.510454	0.957592	0.971381	0.577041	0.548902	0.240151	0.526563	0.859941	0.420788	0.267403	0.492428	0.645596	0.105508	0.363223	0.758878	0.738662	0.17446	0.643682	0.691237	0.728155	0.20221	0.868111
LNC_001420	XLOC_016697	antisense_lncRNA	68.7345	80.4198	40.7718	66.3519	84.2332	51.0882	44.6581	55.2922	45.0392	47.7986	69.7686	37.2218	41.5993	48.919	47.2469	58.9576	48.8906	70.5406	62.1216	70.7455	46.7809	43.1747	72.898	45.0632
LNC_000824	XLOC_009461	lincRNA	0.330278	4.34472	1.09942	3.83869	2.37582	2.4218	1.30383	0.387849	0.669806	2.02281	1.16504	2.97732	2.2294	0.898953	1.58467	3.76032	3.32796	7.58145	2.42623	2.03396	5.85323	3.73137	0.317368	1.92568
LNC_000825	XLOC_009489	lincRNA	1.04977	1.75716	0.955279	2.81582	2.31742	1.45034	1.30966	3.37624	1.18364	5.44726	3.43737	1.57702	0.338971	0.819612	0.374795	1.22527	0.928018	1.06997	3.57091	2.33915	3.33939	1.2083	0.113358	1.99513
LNC_000826	XLOC_009493	antisense_lncRNA	0.0797287	0.527975	0.914104	0.0116964	0.0873095	1.07183	0.185206	0.185164	0.423804	7.78006e-153	0.645471	0.00515019	0.368255	0.193775	1.17252e-05	0.0983084	0.345641	0.112193	0.475266	0.681112	1.83906	1.24835	0.309219	0.920573
LNC_000827	XLOC_009493	antisense_lncRNA	3.56632e-08	7.38447e-159	5.16608e-14	0.33697	0.239577	4.00094e-295	0.234558	1.527e-13	0.0747945	0.575727	0.121508	0.482303	0	0.112354	0.220447	0.314765	0	4.5764e-307	0.443369	0.546382	0.118955	0.209928	4.79858e-15	0.74298
LNC_000820	XLOC_009425	antisense_lncRNA	0.773474	1.67701	1.64032	1.56755	1.51963	1.56173	0.847648	1.62942	1.09919	1.03539	1.2588	1.56482	1.377	2.0189	2.03183	1.77965	1.15288	0.548844	1.21247	1.39871	0.813038	1.81772	1.85429	1.43007
LNC_000821	XLOC_009425	antisense_lncRNA	4.04863e-09	1.39925e-05	2.885e-07	2.64497e-05	5.48586e-07	3.22439e-05	1.31875e-05	4.7284e-05	3.5958e-05	2.55424e-06	0.0012241	6.2042e-05	8.58495e-05	1.23151e-13	5.02196e-06	9.13355e-10	9.87976e-06	1.18495	2.06432e-05	2.32388e-05	1.03843e-06	5.29178e-06	3.19236e-05	2.14501e-05
LNC_001429	XLOC_016767	lincRNA	0.123953	0.132164	0.000397044	0.118153	1.14589e-05	3.74094e-05	9.08611e-05	0.780569	0.550864	0.337391	0.000472027	0.463482	0.000427833	6.29317e-06	0.752012	7.52533e-06	0.000490042	1.11858e-05	7.52029e-05	9.7507e-06	0.785749	0.709181	7.16006e-06	0.127619
LNC_001428	XLOC_016765	lincRNA	2.83988e-13	1.43659e-14	0.161833	0.643492	0.217866	0.181673	0.137982	0.222575	0.0881067	0.297721	0.18229	0.131037	0.130068	0.141854	2.29361e-52	0.0621402	1.43056e-16	0.19267	2.67105e-31	0.208682	3.89272e-20	0.105656	0.181803	0.148981
LNC_004069	XLOC_040407	lincRNA	3.468	0.780586	0	0	0	4.20264	3.88588	0	1.50932	0	7.52784	1.25887	1.0325	0	9.85771	2.59339	1.39094	0	0.773694	1.49581	2.89781	3.18478	0.929338	3.55523
LNC_003830	XLOC_039744	lincRNA	0	0	0	0	0	0	2.45724	1.2852	0	3.83916	1.94815	1.9822	0	0	0	0	0	0	1.72017	1.02434	2.96108	2.33524	1.65672	0
LNC_004702	XLOC_042031	lincRNA	1.56642	1.24484	3.2926	1.8617	1.05976	1.54432	1.63309	2.57099	1.77342	1.32737	1.51627	1.31867	1.44843	1.32544	1.44282	0.738309	0.610899	0.768145	1.00062	1.0229	3.08066	2.29994	0.880959	1.59512
LNC_002096	XLOC_023659	lincRNA	4.79098	8.22058	7.39816	16.5185	18.6341	9.56032	13.7534	0	14.531	25.0208	26.1265	23.3985	7.52468	9.69116	13.3328	11.4349	1.27744	14.0536	8.50491	6.94308	24.7562	16.3486	7.05979	9.82969
LNC_004491	XLOC_041504	lincRNA	5.16759	3.84016	6.50453	11.1455	5.05741	4.11551	6.76417	14.5278	9.82185	4.39441	9.06548	4.00554	7.3677	8.46709	6.45483	6.8312	8.25092	6.72656	9.90117	8.87208	6.09012	9.09514	2.57122	0.0950003
LNC_004490	XLOC_041500	lincRNA	1.4657	0.746861	1.73505	0.957637	0.783535	1.11747	0.928116	1.42708	1.42412	1.09168	0.94884	1.28499	1.16777	1.56385	1.61416	0.487988	0.834491	0.728195	1.37774	0.944176	2.32388	1.21124	0.685302	0.888233
LNC_004493	XLOC_041509	lincRNA	18.1461	28.0795	29.1697	20.0476	22.7154	22.0783	50.8632	51.3664	24.1261	36.4355	81.1453	34.7342	21.4046	29.267	23.0872	26.4397	17.093	33.339	29.9406	49.1769	4.10046	2.33762	33.3412	37.4683
LNC_005266	XLOC_043548	lincRNA	2.03146	0.969145	1.8277	1.66835	0.717446	1.26983	1.58903	1.46772	2.42356	1.67661	1.98899	1.7945	2.56868	1.99593	2.57046	1.16814	1.20375	1.66297	0.814321	0.938657	2.04973	2.3737	0.839786	1.0975
LNC_004495	XLOC_041518	lincRNA	6.88842	3.47365	3.85516	2.02807	4.18135	4.71609	4.87193	4.88201	3.44312	1.36621	2.21397	2.31411	4.92605	7.05609	7.03278	3.67072	2.16188	3.92287	4.10815	2.9237	5.91125	4.44852	3.86347	2.62004
LNC_004494	XLOC_041511	lincRNA	4.39581	1.60178	3.54352	1.87109	1.84266	2.14913	2.49984	3.53574	1.61078	1.50911	3.09857	1.17923	3.82912	4.14057	5.77054	2.35157	2.47257	3.61744	3.43389	3.57872	0.714541	4.07384	4.15217	3.58573
LNC_004497	XLOC_041520	lincRNA	3.95813	1.86799	2.14604	1.59056	1.46706	1.55165	1.58543	2.21639	1.78545	3.30037	2.78122	0	2.29041	2.98216	3.57334	1.95987	1.56296	2.48882	1.26006	1.04887	1.72534	1.9853	1.32373	1.49946
LNC_004496	XLOC_041519	lincRNA	4.24468	3.00228	2.66654	3.20021	3.70682	4.3837	1.97615	4.28878	2.38262	6.47439	3.46565	0	4.8223	3.57559	3.8337	4.95388	4.08661	5.24725	5.32838	4.28269	4.18773	4.75758	2.98364	4.32173
LNC_004499	XLOC_041525	lincRNA	0	0	0	0	0	0	3.09061	3.23082	0	2.38192	2.40581	2.62337	0	0	0	0	0	0	2.29585	1.70741	4.64845	3.22987	1.62616	2.63685
LNC_004498	XLOC_041521	lincRNA	2.53194	1.52863	1.63361	1.00959	1.29747	1.30471	1.89959	2.87224	1.61121	4.14113	2.28096	0	2.6908	2.36036	2.62689	1.02544	1.04066	1.90343	2.60851	1.66274	3.30482	2.67209	1.54914	2.41874
LNC_003752	XLOC_039511	lincRNA	5.25696	4.17387	8.63603	1.42204	2.5767	6.79576	1.37411	9.01531	1.60155	2.10132	2.40816	1.33273	1.63501	0.830306	1.63013	5.49735	0	1.3752	1.63542	3.95761	1.22203	1.12118	0	0.757192
LNC_004653	XLOC_041893	lincRNA	1.51824	0.70207	1.57517	2.47978	1.94474	0.551789	0.221955	0	1.8816	0.688588	0.714765	1.95517	3.98124	2.99082	2.64055	3.25039	0.971163	2.34572	0.550519	1.29849	1.06676	0.761881	0.648165	1.75192
LNC_004652	XLOC_041892	lincRNA	0.972049	1.08657	0.8551	0.442817	0.722503	1.66721	0.59228	2.77661	1.28972	0.20511	1.23531	1.15544	1.98892	1.92889	3.17651	0.78548	1.72925	0.526447	1.60518	0.691856	1.7439	4.97717	0.870463	1.10608
LNC_004651	XLOC_041891	lincRNA	0	0	0	0	0	0	0	2.5758	0	0	2.40816	0	0	0	0	0	0	0	8.1771	2.37457	0	0	0	0
LNC_004650	XLOC_041890	lincRNA	5.37101	9.13689	4.13775	5.11037	0	0	8.17748	0	5.43572	5.86053	4.28418	4.39627	1.76879	10.4963	7.6958	1.53139	3.60477	3.31084	2.66593	0	5.83782	9.96249	1.65229	3.93444
LNC_004657	XLOC_041908	lincRNA	3.89817	1.58854	4.04455	1.50898	2.44158	3.25354	3.74326	5.4254	2.87658	4.76493	5.75105	3.55941	4.67782	4.9254	4.84434	1.86134	2.25422	1.99709	3.74714	4.26301	5.60763	5.86058	6.74112	4.44639
LNC_004656	XLOC_041906	lincRNA	0	0	0	0	0	0	8.62848	4.52575	0	0	7.20208	0	0	0	0	0	0	0	8.07975	6.02732	10.2418	15.9442	0	0
LNC_003831	XLOC_039745	lincRNA	15.4494	10.2501	18.6911	16.8948	15.8247	23.4693	15.916	3.42095	21.3925	6.25546	7.08044	8.34359	10.2939	25.4969	36.0886	6.54126	13.1815	21.6563	1.46754	4.25031	22.0373	7.55589	7.03542	21.4214
LNC_004654	XLOC_041894	lincRNA	0.399693	1.1268	4.6023	1.98029	1.75256	1.34984	3.15211	0.471453	1.62108	0	0	0.257312	1.11286	2.49829	2.23761	0.700282	1.43613	0.83003	0.649584	0.30743	1.25389	0.224475	0.382754	0.527364
LNC_000950	XLOC_011406	antisense_lncRNA	0.611981	0.86525	0.25607	0.359413	1.11439	0.888947	0.808607	0.471902	1.34563	0.700949	0.767423	0.722328	0.475346	0.583932	1.08439	0.53571	0.368997	0.432259	0.591315	0.393415	0.598458	0.70532	0.89284	0.434444
LNC_000951	XLOC_011423	lincRNA	0.329679	0.426463	0.100505	0.0751312	0.0932617	0.0609777	0.236651	0.312276	0.152388	0.643555	0.578916	0.0711647	0.219712	0.446093	0.0682586	1.79807e-06	0.091885	0.0698306	7.84943e-07	2.33228e-06	5.45568e-07	1.2735e-06	0.372811	0.0631475
LNC_004659	XLOC_041914	lincRNA	1.93905	1.07785	1.18483	0.692053	1.04685	1.28987	1.70756	1.63287	0.894399	0.887762	1.93318	0.83227	0.956119	1.72705	2.07779	0.720111	0.764977	0.912109	0.583385	1.08771	0.993938	1.08203	0.685226	0.93349
LNC_004658	XLOC_041909	lincRNA	1.13242	1.29701	0.383857	1.34162	0.625471	0.898398	2.98992	1.57708	0.765979	3.83092	3.01475	0.777732	0.52374	0.681916	1.15216	0	0.436472	0.637773	1.1219	1.16421	2.73841	1.38609	1.90406	0.744796
LNC_000954	XLOC_011437	lincRNA	1.66898	3.70105	2.44668	0.204317	1.68214	2.7245	1.97645	2.74448	1.69234	1.13559	0.471205	1.71943	0.938319	3.41055	3.4097	1.75404	0.480449	0	0.817173	0	0.844704	0.565498	0	0.432896
LNC_001559	XLOC_017718	lincRNA	0.565884	2.9663e-34	3.53896e-23	9.84572e-09	5.22282e-06	1.32148e-31	5.74531e-31	0.168253	1.02384e-13	0.0645821	0.187131	0.0903323	2.3473e-39	5.38493e-12	5.85151e-23	2.30825e-52	0.611635	0.699574	0.207322	0.232164	0.0017186	3.52458e-11	4.88894e-24	1.28385e-58
LNC_000956	XLOC_011438	lincRNA	1.90369	4.89829	19.2378	10.5301	22.2104	29.5516	5.22817	18.9893	1.72998	5.83296	3.67321	10.9952	1.76318	3.99311	1.8525	11.6347	14.9853	13.3221	25.1612	15.1139	8.16311	3.16371	14.3254	3.17376
LNC_000957	XLOC_011438	lincRNA	12.3308	7.95608	17.4283	11.6785	13.0192	28.2844	4.92821	32.273	7.05878	6.5169	3.9527	9.09616	7.51876	14.9248	17.5767	14.0474	16.8541	10.0603	13.4299	11.8262	5.79759	4.7438	13.1701	9.39665
LNC_001519	XLOC_017533	antisense_lncRNA	0.566263	0.757932	0.206017	1.14866	0.881377	0.775489	1.22599	0.562716	0.796974	1.36666	0.662269	1.02727	0.379385	0.352487	0.52703	0.563246	0.39182	0.493418	1.09255	0.85445	0.932344	0.716835	0.402218	0.629253
LNC_002098	XLOC_023662	lincRNA	3.68416	1.50405	2.87402	0.86615	1.03417	0	0	2.41057	1.35927	0.450631	0	0.859357	1.0808	1.4936	0.46853	0.586727	0.477355	0.907073	0	0	0	0.736115	1.26851	1.86343
LNC_001513	XLOC_017398	lincRNA	0.510173	0.3677	0.471789	0.288195	0.0934309	0.184657	0.0552069	0.775636	0.490811	0.225748	7.68805e-06	0.162556	4.79604e-09	0.191517	0.109041	0.303818	0.000296944	0.683605	0.0692909	1.92091e-24	0.0364169	0.093847	0.584852	0.196687
LNC_001512	XLOC_017398	lincRNA	0.0952249	0.125862	0.0550167	0.0332765	0.3569	0.343323	3.08385e-05	0.552359	0.377958	0.0785815	0.0857945	7.31559e-05	0.450105	0.344418	0.260664	0.000258337	0.720801	0.173007	0.0149553	0.159205	0.122832	0.241244	1.07607	0.24443
LNC_001511	XLOC_017398	lincRNA	0.168484	0.204599	1.6474e-47	3.69426e-10	4.4265e-06	1.07436e-07	0.042171	0.715257	0.0881093	3.41842e-07	1.10333e-09	2.26315e-35	0.111153	0.00037999	0.0439714	0.624747	5.63697e-16	0.114663	0.0675845	0.00293433	1.13974e-19	0.0217633	0.000757375	0.179954
LNC_001510	XLOC_017398	lincRNA	0.201899	0.330114	0.361311	0.113606	0.0688911	0.453381	0.130724	0.520365	0.116936	0.114879	0.130352	8.17985e-56	0.241547	0.205437	0.0536708	1.64038e-09	0.332702	0.06244	0.0391979	0.0460851	0.135444	0.0770836	0.259337	1.1328e-12
LNC_001517	XLOC_017479	lincRNA	1.15772	1.02547	2.16634	2.07194	1.32515	1.38383	1.62624	1.80941	2.0749	1.12342	1.10368	1.4905	1.61722	1.53151	2.40311	1.52631	1.05672	1.4813	0.428169	0.617899	0.94096	1.09437	1.3678	0.972288
LNC_001516	XLOC_017430	antisense_lncRNA	0.611993	0.543808	0.29341	0.624683	0.653947	0.739613	0.452936	0.477251	0.610775	0.61527	0.547467	0.707771	0.881343	0.851108	0.88988	0.635555	0.827202	0.471496	0.587244	0.480496	0.437505	0.301052	0.689077	0.345906
LNC_001515	XLOC_017412	lincRNA	0	0.0975679	0	0.17498	0.20391	0	0	0.171468	0	0.608109	0.101703	0.285447	0.170953	0	0.0804136	0.129367	0	0	0.488121	0.227899	1.05338	0.0848129	0.143377	0.546243
LNC_001514	XLOC_017398	lincRNA	0.521537	3.57526e-05	0.00259271	2.10036e-12	0.254665	5.12542e-06	0.157326	0.304939	5.08333e-06	3.2445e-05	0.072218	0.15333	0.0949962	1.50506e-08	0.0779004	0.763703	4.55444e-05	2.44182e-05	0.0765354	0.0626658	0.0353466	0.000105596	0.000161088	2.05005e-05
LNC_000433	XLOC_005262	lincRNA	2.87822	1.51399	1.87188	1.72216	0.00773998	3.19189	0.856852	3.31215	1.47376	1.23146	0.000224179	3.31731e-05	0.415344	4.0788	3.78806	1.46043	2.36035	1.82382	1.02524	0.562137	0.795982	1.08412	1.39711	0.0385918
LNC_002088	XLOC_023624	lincRNA	20.722	10.8308	9.89686	10.4011	16.3281	12.9976	9.44085	6.0799	8.36668	7.80084	13.7554	9.0866	16.054	14.6779	22.4413	12.1848	20.9312	12.7641	18.2286	18.1887	10.4728	14.9501	5.61102	14.6851
LNC_002089	XLOC_023624	lincRNA	2.89569	0.858249	0.638522	4.90679	2.30235	2.14899	0.896506	2.39601	0.345659	1.8856	1.60508	1.12561	1.40403	3.12593	1.74525	6.35819	7.60495	3.82283	6.93651	3.45928	4.10889	2.19158	7.28104	1.21213
LNC_004224	XLOC_040816	lincRNA	0	0	0	0	0	0	1.66811	1.3857	0	2.10942	2.5334	1.58558	0	0	0	0	0	0	1.29707	0.695421	2.16606	1.66789	0.702743	0
LNC_000421	XLOC_005128	antisense_lncRNA	0.39125	0.0843148	0.243287	0.380518	0.0441652	0.325773	0.172432	2.33225	0.0992806	0.403977	0.221922	0.0839576	0.305656	0.164184	0.170161	0.513716	0.28334	0.64643	0.162401	0.0503218	0.08544	0.0377006	0.57195	0.11787
LNC_002085	XLOC_023601	antisense_lncRNA	10.8479	5.37678	12.0894	3.64364	5.47957	3.65683	7.34254	11.2531	10.1952	8.8853	6.87619	8.3258	16.8598	5.65069	6.15099	7.20386	14.3043	9.20671	7.16744	6.18324	9.67877	10.527	6.8589	7.6839
LNC_002086	XLOC_023611	lincRNA	17.3074	11.9519	7.41676	7.43405	13.2958	14.196	4.33866	9.82787	12.8927	4.20739	8.03937	6.30054	31.6881	20.8896	27.3944	10.7399	7.60059	19.3368	3.25672	6.9825	4.54392	7.12603	8.36128	4.67664
LNC_002087	XLOC_023618	lincRNA	0.316252	0.352732	0.339269	0.582547	0.738497	0.587351	0.298534	0.417718	0.0917032	0.124257	0.185126	0.116343	0.369137	0.28643	0.382017	1.26553	0.850152	0.319362	0.374451	0.209137	0.412989	0.208494	1.40703	0.219239
LNC_002080	XLOC_023577	lincRNA	0.788425	0	0.00055286	0.385086	0.000587509	0.000519556	0.000562509	0.000979933	1.91463e-05	0.438667	0.542717	0.471309	0.000510383	0.000542351	0.000407299	0.000723554	0.740691	0.822734	0.000722661	2.00162e-06	0.695797	0.000505726	0.000817993	0.00050351
LNC_002081	XLOC_023577	lincRNA	0.470124	0	0.140506	8.61591e-06	0.255417	0.161749	0.348416	0.956964	0.382775	1.15703	0.777469	8.36403e-05	0.220101	0.0946786	0.0391472	0.0652826	0.820786	0.700456	0.374727	0.814859	1.06002	0.0430499	0.1461	0.0906271
LNC_002082	XLOC_023585	lincRNA	3.82134	1.7456	1.10821	0.50045	2.39807	9.82397	1.5005	0.92195	5.42998	3.07702	0	2.93457	1.62735	2.89274	1.65414	1.33787	3.25485	0.513068	1.2119	2.32872	0.458584	1.66718	0.721389	1.61374
LNC_002083	XLOC_023589	lincRNA	0.592009	0.555619	0.266999	2.1979	0	1.99424	0.778191	0.465382	0.600269	1.07163	1.40442	1.01634	1.09967	0.82111	1.71408	1.03721	4.25476	2.733	0	1.51795	0.247783	0.88699	0	0.780122
LNC_004430	XLOC_041361	lincRNA	1.33706	0.493557	1.26592	2.19581	1.88534	0.378702	1.12135	2.83865	1.23279	2.32442	1.35578	0	0.831316	1.28927	2.08657	0.638531	1.05182	1.36072	1.99524	2.06012	0.933512	0	0.469312	0.614985
LNC_002846	XLOC_032319	antisense_lncRNA	1.22774e-12	0.355145	0.0565294	1.59639	0.715712	1.46594	5.105e-08	2.28329e-09	0.0677011	1.40025	0.838236	0.949361	5.93238e-06	1.69898	0.0782479	6.75081e-10	0.000248375	2.41563	0.92389	0.000163094	0.557358	0.0269481	1.54486	1.75148
LNC_004436	XLOC_041381	lincRNA	3.77862	3.07568	3.45132	1.82317	3.20331	2.56225	2.98742	1.7659	1.78837	5.33136	1.75822	4.05513	4.01459	5.69281	6.37244	0.441117	1.81618	3.17067	0.619905	0.970262	3.22077	2.72184	1.45825	0.798527
LNC_000016	XLOC_000259	lincRNA	1.02201	0.507925	0.491646	0.667888	0.821463	0.240285	0.279707	0.267557	0.472034	0.465693	0.336772	9.85425e-49	0.874392	1.11669	1.02704	0.785217	0.648203	1.16084	0.864932	0.362295	1.29092	0.599356	1.15466	0.56506
LNC_004891	XLOC_042483	lincRNA	1.27305	1.11665	1.7559	1.1392	1.02243	1.02865	3.53339	1.52872	1.36262	3.58745	3.76749	2.92167	0.962393	1.15485	1.1344	0.896302	0.661994	1.7289	1.95762	1.60238	3.95416	2.5045	1.10809	1.4364
LNC_004435	XLOC_041379	lincRNA	3.27465	1.49765	3.48125	1.7849	1.04202	1.98358	2.22178	3.26539	0.759302	1.15299	2.0714	1.6868	2.68932	3.53829	4.1572	0.655257	0.810676	0.788476	2.00367	2.45192	2.29199	2.35441	2.35511	3.96183
LNC_000422	XLOC_005136	lincRNA	0.496049	0.173067	0.277427	0.496309	0.514366	0.58368	0.402763	0.830037	0.526483	0.419859	0.198389	0.377371	0.30591	0.546893	0.3342	0.453932	0.523067	0.640489	0.319091	0.208891	0.356547	0.274807	0.925066	0.2418
LNC_001309	XLOC_015340	lincRNA	1.05173e-05	1.08444	0.443991	0.000922836	1.30831	0.000230128	0.339127	0.00160145	4.04267e-05	0.698205	0.274714	0.533799	6.78093e-06	1.65243e-05	0.000261048	1.08699	0.00778412	0.00205102	0.386932	0.455959	0.0771752	0.00114516	0.000355231	0.299406
LNC_004800	XLOC_042275	lincRNA	16.662	5.46467	6.30741	4.31081	4.88157	4.1211	7.77875	7.02032	7.51093	9.96211	11.597	6.40741	19.0266	12.5361	24.6074	4.86256	4.00613	5.18528	10.0739	7.84517	11.5697	13.0518	3.35272	5.39762
LNC_001597	XLOC_018225	lincRNA	20.8148	16.897	12.5221	26.7699	17.6573	64.372	0	10.9051	19.8374	0	7.33311	21.279	49.5159	106.554	145.625	31.862	18.2338	20.6677	0	0	3.54905	3.36014	0	5.71147
LNC_004066	XLOC_040394	lincRNA	3.4037	3.28263	2.56535	2.8922	1.78897	1.82791	4.42788	2.42317	2.76333	3.31034	6.44946	3.84326	3.17116	3.26691	4.18117	1.10012	1.66697	2.07086	3.90245	2.66602	5.3919	4.22355	2.64802	2.86977
LNC_000774	XLOC_008864	lincRNA	1.23625	1.71333	2.32206	4.39507	3.38638	2.70524	1.39545	0.486874	2.35664	1.12104	2.78937	1.7858	1.13156	2.50185	2.13498	2.42821	1.1793	1.3669	1.95308	2.327	2.76734	1.98822	0.764231	2.28616
LNC_000775	XLOC_008870	lincRNA	0.315372	0.387654	0.10077	0.276099	0.333721	0.807966	0.526366	1.259e-05	0.437357	0.335919	0.0212294	0.915236	0.322414	0.1486	0.144911	0.252838	5.31813e-05	0.971169	0.739926	0.363548	0.651523	0.271948	0.181363	0.656377
LNC_000776	XLOC_008870	lincRNA	0.0794245	0.115398	0.397111	0.367019	0.542793	0.218874	0.127999	0.214307	0.100812	0.13955	0.428606	0.408661	0.177657	0.256053	0.174006	0.531931	0.404236	0.0766305	0.149331	0.380014	0.166469	0.231423	0.157238	0.0894187
LNC_002847	XLOC_032319	antisense_lncRNA	0.557406	0.38577	2.21971e-11	0.000298782	3.38135e-05	3.73866e-09	0.542083	0.463909	7.43091e-12	6.10901e-05	2.70889e-11	1.22917e-12	8.94052e-07	0.000996259	2.98293e-09	0.0945009	0.00233557	1.99795e-05	5.97025e-26	2.06633e-07	0.0510369	3.84142e-15	9.13159e-05	8.88059e-10
LNC_000770	XLOC_008794	lincRNA	1.43719	1.0811	0.850441	0.702112	0.708189	1.82074	0.921961	0.245107	0.746574	0.570687	1.51049	1.48939	0.476134	1.29115	1.52677	1.48063	0.632228	0.693421	0.342353	0.68914	1.09488	1.22625	0.730937	0.637159
LNC_000771	XLOC_008794	lincRNA	7.42845	0.00206814	3.16115e-06	0.000319873	0.187455	3.43393	1.00586e-05	1.07773	3.24333e-05	0.000495313	1.80718	0.000711978	7.43538	0.000140207	2.50375e-05	6.69372e-06	0.000408626	0.205326	0.000353077	2.97599	0.000401271	4.97238	1.6504	3.26578
LNC_000772	XLOC_008828	lincRNA	4.57617	3.82579	2.32407	6.58397	3.30104	2.76456	1.42667	4.16332	0.626164	2.33206	4.92429	1.72136	1.49747	1.57033	1.4219	6.2113	6.24997	3.84946	3.2362	4.91841	1.80993	0.88883	4.50069	2.06539
LNC_000773	XLOC_008840	lincRNA	40.6963	61.5713	21.0174	17.7657	97.669	16.497	20.2254	220.928	9.60214	143.893	55.5939	4.39431	1.77555	17.1791	0	34.7133	14.2307	12.8972	5.30856	10.5115	0	1.76579	45.3126	5.58481
LNC_001607	XLOC_018278	lincRNA	0.000406439	0.528158	2.14551e-16	0.00030773	0.000154446	4.61182e-72	4.81396e-10	1.46322e-18	1.72352e-05	5.44276e-31	0.0161661	3.0712e-09	0.0531534	1.9918e-06	2.92688e-47	4.59383e-08	4.88086e-13	4.15125e-34	8.11078e-12	0.000245849	2.44039e-23	1.36039e-12	3.07191e-09	7.83791e-15
LNC_001606	XLOC_018278	lincRNA	0.203344	8.04243e-23	2.30407e-35	1.28623e-12	1.83913e-06	5.27631e-46	0.323833	0.19936	0.188787	0.0875118	8.70427e-10	2.86465e-07	0.0891327	0.140951	0.20247	8.5825e-37	0.163499	0.604788	0.118736	5.85325e-05	1.73491e-11	1.11715e-40	0.208993	2.62181e-06
LNC_001605	XLOC_018278	lincRNA	0.352473	3.20684e-08	1.4075e-07	1.50987e-06	0.322378	1.1249	0.619565	0.304283	0.00182772	0.0612249	4.48753e-09	0.117399	1.28433e-15	0.230221	6.48853e-22	0.12681	0.299785	0.651894	0.208815	0.0418996	0.000628648	0.0962308	0.11114	4.55546e-12
LNC_000540	XLOC_006294	lincRNA	1.11886	0	0.839575	0	0	0	1.46195	1.3749	0.568082	1.48834	0.858672	0	4.03791	3.56173	6.15256	1.94733	3.89933	0	0	0.839812	0	1.18696	1.04619	1.61703
LNC_000778	XLOC_008893	lincRNA	8.87559e-07	0.111323	0.164618	0.497567	0.100002	0.283085	0.351997	0.351666	0.180101	0.153164	0.283351	0.114961	2.68544e-07	0.222042	0.226461	9.11468e-05	0.701972	0.0747981	0.166963	0.120013	0.301383	0.640225	0.346122	0.368157
LNC_001602	XLOC_018278	lincRNA	0.677572	0.000393837	0.241499	5.04899e-07	0.2349	4.04486e-18	0.00223061	4.1583e-05	0.4948	3.78372e-10	0.00639527	0.0537717	0.00930604	3.52703e-22	0.499331	5.65299e-18	0.617485	8.7758e-05	1.38179e-06	0.222484	0.529378	7.4686e-06	0.329834	2.1508e-11
LNC_001601	XLOC_018278	lincRNA	7.822e-17	0.294327	0.136449	0.277827	0.760095	0.500275	0.10551	0.574323	0.0030085	0.387549	0.47842	0.461474	0.0448598	0.0238139	3.40151e-16	7.17168e-47	5.95464e-15	2.53559e-14	2.11028e-05	3.24271e-43	1.53898e-22	2.91929e-54	4.24404e-17	0.564838
LNC_000019	XLOC_000299	lincRNA	0	0.489995	0.471304	0.65715	0.38358	0.694788	0.121263	0	0.559444	0.75522	0.127123	0.473444	0.317191	0.119743	0	1.2874	2.2566	3.87373	2.57453	1.7003	3.20099	0.315487	0.356	0.571832
LNC_002556	XLOC_029120	lincRNA	1.41821	4.44644	5.93743	1.30699	3.33407	2.04759	0	0.417005	5.75211	1.68731	0	0	1.58982	3.40205	2.36953	9.00579	4.59085	7.14024	0.288948	0	4.47443	0.399745	0.340278	0
LNC_003814	XLOC_039697	lincRNA	3.1422	4.53676	2.75592	4.20388	5.67065	9.04292	3.0957	7.03562	3.65844	3.09647	3.68863	4.79924	4.00932	5.92761	4.87887	5.23132	6.24717	3.97101	3.01843	2.94797	3.71524	3.42074	5.88554	3.96836
LNC_002554	XLOC_029096	lincRNA	7.14832	0	0	0.28866	1.36652	0	2.42241	2.18442	0.467638	0.936883	1.32451	0.593561	1.5277	1.62951	3.84507	2.0204	0.992733	0.635556	0	0	0.861408	0.515406	1.3211	0
LNC_000575	XLOC_006790	lincRNA	1.2962	1.70453	3.23091	2.71231	2.62153	3.49513	2.07419	3.76365	1.2975	2.1339	1.58728	2.02778	1.94968	2.04276	1.8572	3.84992	2.92866	2.88122	2.66691	2.8165	1.66096	1.92884	2.42248	1.62653
LNC_000423	XLOC_005164	lincRNA	0.233047	0.326847	0.209576	0.812735	0.256986	0.568462	0.308251	0.244053	0.344102	0.379558	0.172522	0.436426	0.523243	0.158998	0.218667	0.333805	0.276325	0.15025	0.634105	0.392477	0.361973	0.36822	0.0413461	0.177636
LNC_002553	XLOC_029089	lincRNA	0.624346	0.536409	1.03185	0.514959	0.421634	0.516651	0.550453	0.359844	0.580942	0.430023	0.424221	0.301442	0.702607	0.652558	0.566531	0.455425	0.565365	0.25812	0.259376	0.361407	0.204874	0.57221	0.507421	0.281156
LNC_002550	XLOC_029052	lincRNA	1.5003	0	0	0	8.44139	0	13.7001	11.5727	3.00122	1.91613	9.95334	1.75274	0	2.61912	5.57874	4.97726	0	5.17731	0	2.08832	3.02006	5.67779	0	4.36723
LNC_003815	XLOC_039704	lincRNA	1.56197	1.30004	1.40673	1.44629	0.677245	2.05593	2.37533	3.64707	1.09674	1.96965	1.1722	1.39258	0.274031	2.22838	0.68648	1.47273	1.90626	1.3453	1.38082	1.66618	1.38464	1.9151	3.01584	0.911143
LNC_004063	XLOC_040386	lincRNA	2.04611	1.11623	2.02801	0.997837	1.42389	0.703818	1.47241	1.51468	1.41523	1.01884	1.54408	1.557	2.67379	1.81867	1.96178	0.65136	1.34313	2.61282	0.919337	0.860245	2.03883	2.23424	1.08058	1.73694
LNC_001159	XLOC_014035	lincRNA	1.84642	0.469108	0.939993	0.953048	1.18784	1.72445	0.600361	0.349119	0.891001	0.500165	0.452982	0.662526	1.52636	3.34893	4.4446	0.953848	0.833083	1.11489	1.45789	0.654082	1.46836	0.420184	0.531125	0.582897
LNC_002558	XLOC_029132	lincRNA	3.15165	3.95634	1.20762	3.33152	4.0724	13.1616	1.02851	5.9114	0.798615	4.14717	2.48823	3.90679	2.36324	3.90982	9.27043	2.71156	5.35146	1.97343	2.37424	2.31762	0.87147	0	2.91961	0
LNC_002559	XLOC_029134	lincRNA	36.9969	31.3246	34.779	21.2791	30.008	46.8737	19.6475	15.1442	34.1982	15.4857	15.6198	33.3267	45.4146	33.2465	44.8799	17.7701	13.5131	18.8558	10.5081	11.3536	17.2058	14.7403	16.9806	14.512
LNC_003146	XLOC_036564	lincRNA	0.0048144	0.239937	7.99004e-10	0.536005	0.33108	3.39218e-55	0.000298446	1.26459	0.000223781	3.20804e-05	0.543662	0.447248	9.21823e-35	0.483727	1.04747	0.217225	0.196728	0.222067	8.69562e-61	2.10095e-07	6.95008e-36	0.000476009	1.51138e-53	0.343808
LNC_003147	XLOC_036564	lincRNA	0.000294543	0.00016206	0.00830228	1.46986	2.54293	0.00124155	0.99591	0.0157872	0.725847	2.10935	0.00922267	0.000386225	1.88036	1.81765	0.000433127	0.0121898	0.00998548	0.000765912	0.0116311	0.413665	1.79919	1.05058	2.18618	0.916237
LNC_003144	XLOC_036509	antisense_lncRNA	0.633489	0.591719	0.616547	0.869709	0.775498	0.947075	0.584042	0.928516	0.779486	0.714413	0.677035	0.766166	0.790676	0.983357	1.00851	1.17623	1.19636	0.708125	0.478922	0.414908	0.732041	0.712023	1.12415	0.528296
LNC_001158	XLOC_014028	antisense_lncRNA	0.286266	0.0749589	0	0.134792	0.313642	1.42232	0.0756313	0.265116	0.232397	0.550535	0.156906	0.51605	0.865479	0.292405	0.490047	0.701655	0.828253	0.484863	1.61088	0.706578	0.298108	0.263647	0.333887	0.55928
LNC_003142	XLOC_036467	lincRNA	0.000128979	0.169128	0.229518	2.19985e-05	1.58767e-07	0.328051	0.306636	0.643523	0.292874	2.13297e-06	0.028578	7.52409e-09	0.074331	0.401531	0.364519	0.136774	8.24808e-06	0.233949	4.4745e-06	0.113222	0.132453	0.115418	0.461037	4.66371e-05
LNC_003143	XLOC_036467	lincRNA	0.230292	0.00120349	0.151283	0.180272	2.51275e-06	9.17144e-05	4.22305e-05	6.03508e-08	1.59885e-05	0.190075	0.242889	3.43769e-06	0.0592988	0.102364	0.124293	0.650239	0.216762	0.0533338	4.26123e-08	7.05202e-05	1.66742e-06	0.395415	1.71524e-05	0.21228
LNC_003140	XLOC_036407	antisense_lncRNA	0	0.804311	0.128938	0.59847	0.139845	2.13735	0.264188	0	0.101592	0.137054	0.277656	0.257946	0.344744	0.131111	0.33608	0.526069	1.30126	1.12436	0.329691	0.771853	0.128906	0.228847	0	0.876298
LNC_003141	XLOC_036467	lincRNA	0.496553	0.264818	0.583579	0.109775	0.473271	0.371234	0.170499	4.81543e-06	0.347499	0.132736	0.21088	0.512382	0.384317	0.606012	0.328453	0.159221	0.522578	0.213787	0.458489	0.20683	0.278155	0.165851	0.392005	0.178522
LNC_001254	XLOC_014766	lincRNA	0.721346	0.700931	0.0374074	1.37185	1.17606	0.998001	0.53329	0.46276	0.548359	0.534763	1.00907	0.421798	1.08043	0.791208	0.788961	1.42755	1.1224	1.08754	0.929147	0.590468	0.658354	0.782784	0.832508	0.926249
LNC_000018	XLOC_000292	antisense_lncRNA	0.995074	0.78934	0.942449	1.25519	0.798966	1.31553	0.392055	0.877996	1.01012	0.525187	0.689618	0.926778	0.896385	0.873892	1.15814	1.26019	1.41137	0.780775	0.563268	0.719054	0.667809	0.564223	1.11559	0.684698
LNC_003148	XLOC_036597	lincRNA	0.325025	0.588334	0.161677	0.60691	0.572331	0.510284	0.300816	0.224995	0.197942	0.357975	0.132734	0.460327	0.495158	0.654653	0.678452	0.569016	0.65907	0.368242	0.593623	0.20066	0.170352	0.451006	0.25341	0.274158
LNC_003149	XLOC_036635	lincRNA	0.695687	0.0531359	0.919936	0.335291	0.667661	0.412121	0.811356	0.189073	1.07988	0.788156	0.223328	1.05381	0.286979	1.29408	0.904466	0.0716438	0.533231	3.01022	0.882341	0.884105	4.11957	0.519741	0.239076	0.594403
LNC_000424	XLOC_005166	lincRNA	0.239078	0.626832	0.150729	0.492944	0.819493	0.700448	0.315794	1.10746	0.303258	0.738777	0.491739	0.384812	0.277788	0.534976	0.32056	1.77892	1.7291	0.92767	1.58224	0.553198	0.155502	1.10045	1.62618	0.365409
LNC_004329	XLOC_041100	lincRNA	2.53008	1.6186	2.40602	2.18331	1.46235	2.1341	3.71373	3.12377	2.33927	1.77655	4.08215	1.44792	1.70039	2.00885	3.0046	1.18121	1.13877	2.53981	1.30293	1.21431	1.83018	2.52481	0.874458	3.84245
LNC_000488	XLOC_005894	lincRNA	7.61378	9.93653	23.3621	24.3139	23.5621	28.1304	15.0422	18.4297	10.1526	16.7147	20.994	23.413	11.0304	8.14313	6.98732	26.659	20.7569	21.6565	22.5701	22.3738	22.1342	14.8707	20.1119	11.9093
LNC_000489	XLOC_005905	lincRNA	0.979781	1.90288	2.81582	2.34923	1.06831	2.84603	2.00955	4.56863	0.88338	1.6375	2.57145	2.10292	0.872031	1.14603	1.22905	0.762469	2.04228	1.83113	1.78987	1.84551	1.81745	0.372562	2.31492	2.46119
LNC_000486	XLOC_005846	lincRNA	0.768406	5.03452e-05	7.20774e-06	0.00016916	5.42029e-05	0.0061626	0.209211	0.000108005	0.507086	2.17823e-05	0.639084	0.00784599	0.551233	0.36764	0.641378	0.522354	0.433514	0.548856	0.148745	0.432619	7.26229e-05	0.348601	0.770452	0.0545646
LNC_000487	XLOC_005859	lincRNA	0.563053	0.375589	2.28799	0.559509	0.783956	0.995045	1.60941	0	0.475986	0.385474	0.519442	0.362541	0.431544	0.979169	0.834181	0.657223	0.406548	1.84523	0.463756	0.867974	1.08886	0.75134	0.908503	0.467568
LNC_000484	XLOC_005825	antisense_lncRNA	0.571727	0.0104777	0.667637	0.0254778	0.199479	2.10425e-05	0.383718	0.412436	0.342827	0.00643886	0.656185	0.577399	0.376491	0.31159	9.60197e-06	1.30699e-05	0.120133	5.04386e-05	0.111037	0.267826	0.848459	0.235085	0.208866	0.483829
LNC_000485	XLOC_005846	lincRNA	0.183167	0.803833	0.57067	0.74475	0.682424	0.644421	0.857136	1.34064	0.661309	0.741316	0.330325	1.08882	0.484584	0.50399	0.582622	0.571317	0.472174	0.306986	0.660154	0.321829	0.570088	0.410863	3.16705e-05	0.574504
LNC_000482	XLOC_005818	lincRNA	1.19072	0	0	0	0	1.10244	1.17066	2.13278	0.603897	0	0	4.58957	0.323031	0.435314	0	0	0.425451	2.43449	0.477517	0.912091	1.45823	0.658174	8.47921	1.22789
LNC_000483	XLOC_005825	antisense_lncRNA	2.08493e-06	0.455084	2.44863e-06	0.688371	0.331703	0.470914	0.324267	8.28384e-06	0.183583	0.489606	0.0946961	0.0871328	6.57638e-07	0.453772	0.401665	0.386855	0.347295	0.391414	0.143537	0.219305	0.103761	0.265575	7.3829e-06	0.22518
LNC_000480	XLOC_005795	lincRNA	0.05722	2.55968e-06	0.000455255	1.63848e-05	2.52676e-06	1.23445e-06	0.188428	0.340094	0.0651149	3.85055e-06	2.52577e-06	5.9275e-06	5.38436e-06	3.37498e-05	0.00246177	0.0690721	1.03631	4.26198e-06	4.0897e-05	0.34227	2.16059e-06	5.76343e-06	8.53879e-05	6.88314e-07
LNC_000481	XLOC_005815	lincRNA	0.468164	1.4643	0.692261	3.75441	2.26067	1.95577	2.44862	1.14032	1.90156	1.25109	0.708044	0.595971	2.45094	2.18545	0.70762	0.817658	3.29537	5.56876	4.40262	3.54193	1.10187	0	0	0.66942
LNC_002309	XLOC_026065	lincRNA	0.558614	0.735711	1.45362e-09	0.399302	0.30911	0.758906	0.282343	5.76332e-18	0.446802	0.198754	0.243207	0.771832	0.158491	0.174438	0.497	0.615946	1.3058e-25	0.318729	0.180365	4.8172e-21	0.156635	0.146902	6.4832e-31	0.488002
LNC_002439	XLOC_028039	lincRNA	0.448065	0.515826	0.174465	0.172651	0.246386	7.82775e-10	0.149398	0.128732	0.0865558	0.122194	0.0919723	0.699274	0.359329	0.371712	0.432594	0.165906	0.251647	0.404072	0.175952	0.133675	0.241488	0.194071	0.420635	0.566024
LNC_002438	XLOC_028018	lincRNA	0.99361	0.186981	0.250165	1.13791	0.790008	1.1984	0.62274	0.797576	0.194688	0.447471	1.61811	1.10417	0.531194	0.765022	0.555728	1.60545	2.1819	0.43941	1.47701	1.04014	1.62546	1.09369	3.87947e-07	0.589208
LNC_004326	XLOC_041095	lincRNA	2.34916	1.8867	2.17752	2.1765	2.15983	0.218975	3.82213	3.23414	2.80272	2.26184	3.29023	3.0253	3.13437	3.14578	5.47417	1.20998	1.39403	2.31529	1.13176	2.12853	5.10763	3.60721	2.13043	3.35179
LNC_002435	XLOC_028018	lincRNA	0.000348673	1.70769e-06	0.1437	0.000189208	0.647433	1.12268e-05	0.451124	0.729602	0.0960153	0.291921	0.321684	0.123063	0.33455	0.239236	0.000100325	0.000158813	0.000655645	8.82591e-05	8.27439e-05	2.36496e-05	1.01119e-05	0.000630251	2.10855e-06	7.0372e-06
LNC_002434	XLOC_028018	lincRNA	0.296687	0.597352	0.286468	1.91756	1.24254	1.15245	0.515741	0.380346	0.70658	1.11056	1.04495	0.464227	0.581654	0.232632	0.38943	1.10503	2.39268	2.01729	1.05014	1.41956	0.933665	0.44804	0.722145	1.07226
LNC_002437	XLOC_028018	lincRNA	0.146496	0.132682	0.679224	0.816937	0.13996	0.80626	0.289314	0.267951	1.1907e-75	0.308303	7.73243e-07	0.393309	0.404368	0.296324	0.503006	0.869174	1.84064	1.88979	0.198089	0.269032	0.688999	5.51778e-43	0.9037	0.525259
LNC_002436	XLOC_028018	lincRNA	0.413447	0.194072	0.000808414	1.13427	0.000883903	0.573734	0.000877596	0.00155903	0.000675862	0.00093559	0.198919	0.000874381	0.00078683	0.000824129	0.281116	1.42183	1.28968	0.660623	0.721753	0.428678	0.533187	0.540292	0.194981	0.335212
LNC_002431	XLOC_028006	antisense_lncRNA	0.793764	1.17055	1.44255	1.28997	1.13004	0.259846	1.79534	2.71256	0.963803	2.91667	2.57373	1.45162	0.803322	0.71282	0.732609	1.33883	0.556273	1.90353	1.0139	0.983053	0.807921	0.653282	1.52118	0.887429
LNC_002430	XLOC_028002	antisense_lncRNA	61.3421	27.0757	51.9368	18.5827	35.4197	24.9872	18.8962	31.9014	41.9366	7.19625	21.7898	5.76105	60.7573	62.2948	74.6972	39.5776	27.5909	9.13813	12.0791	22.6124	4.21292	36.0447	45.8816	34.894
LNC_002433	XLOC_028016	lincRNA	1.38357	1.92441	0.822625	1.7026	1.09868	1.54717	1.4334	1.18982	1.53992	1.21803	1.3558	1.50229	1.55097	1.85096	2.31245	1.57584	1.64306	1.30121	0.748821	0.566195	1.53542	1.75906	2.08305	1.85247
LNC_002432	XLOC_028006	antisense_lncRNA	0.42333	0.943114	1.41986	1.12666	1.65548	0.385595	1.29436	2.19897	0.892322	2.37991	1.83728	0.902992	0.984084	0.974992	0.63378	0.426995	0.240655	1.66384	0.478007	0.759057	0.550825	0.616379	1.33771	0.973617
LNC_001773	XLOC_020179	lincRNA	17.3654	11.9413	10.3726	17.807	22.2074	21.3732	15.6825	10.2595	25.4718	22.3151	4.39411	14.2229	7.61905	4.62635	9.77827	13.3977	15.4398	17.1771	5.72701	11.2811	6.84384	10.2753	14.6064	7.80103
LNC_001772	XLOC_020172	lincRNA	0.919346	0.690767	0.332207	2.17084	1.62494	2.61219	0.607046	1.82659	1.33266	0.721114	0.901863	1.01471	0.685438	1.17955	1.27555	2.41436	1.99414	0.648072	1.08566	1.01286	0.852903	1.35874	2.29565	0.563848
LNC_001771	XLOC_020171	lincRNA	2.11911	2.66154	4.06373	3.67205	8.78042	6.15488	2.77489	5.09517	4.30075	2.84832	3.13368	7.24354	0.756715	4.23128	3.00176	3.09284	3.51845	2.8602	0.562266	2.15676	1.28027	1.54798	4.00796	1.97478
LNC_001150	XLOC_013997	lincRNA	2.01909	2.59936	2.5078	4.34634	3.57392	4.86329	1.83108	1.5984	2.2973	1.72751	2.40523	2.98697	3.77113	4.93552	5.25109	5.53334	4.5633	4.84512	2.08678	1.99424	2.91714	2.92171	4.56899	3.17458
LNC_001777	XLOC_020209	lincRNA	1.29511	0	0	0.174708	0.410018	0	0	0.337041	0.437784	0.19619	0.403727	0	1.14044	1.16017	2.36185	0	0.621995	0	0	0.221634	0.183143	0.326324	0.554307	0.368578
LNC_001776	XLOC_020201	lincRNA	21.3154	5.65433	1.04636	3.82382	5.81785	11.1133	6.28512	10.2471	6.97704	9.09075	5.3683	7.73941	25.0591	19.0572	32.666	10.7052	9.44746	4.37391	3.14444	6.12248	4.64473	7.157	5.11546	6.01349
LNC_001775	XLOC_020195	lincRNA	0.329878	0.14052	0.213991	0.286414	0.221127	0.345517	0.303136	0.611222	0.353507	0.316038	0.136365	0.259534	0.237989	0.409831	0.401946	0.513322	0.624494	0.338477	0.0610413	0.127344	0.0241635	0.0851221	0.608809	0.109064
LNC_001774	XLOC_020183	lincRNA	22.366	10.8262	13.268	14.5883	11.8191	17.9493	10.1616	7.81198	22.2918	11.2302	8.7984	7.11805	27.0483	30.4626	37.4983	11.0294	13.1581	9.70398	5.27022	5.34676	13.1389	18.7047	13.1422	5.38623
LNC_003164	XLOC_036899	lincRNA	11.77	10.1275	4.54683	4.23661	6.95758	27.0487	1.27979	7.43619	7.92982	6.39644	6.30416	3.5856	8.64597	14.9114	13.7005	10.0205	6.52229	4.78077	5.79055	9.93107	2.10469	5.88975	1.80533	7.18713
LNC_001157	XLOC_014025	antisense_lncRNA	0.962169	0.220572	9.94411e-32	1.53365	0.000103163	0.114889	0.830781	0.292111	0.725059	0.422707	1.48467e-15	5.91446e-05	0.00624281	0.890262	0.483877	1.42253	0.248078	0.127121	6.28714e-05	1.06702e-07	0.491156	0.000135748	0.118006	1.39063
LNC_001779	XLOC_020233	lincRNA	1.98171	0.780586	0	1.33203	0.80326	3.15198	2.59059	3.63037	3.52174	3.96651	2.25835	9.44153	1.54875	1.55323	5.308	1.72893	0	0	2.32108	2.24372	4.6365	2.12318	0	1.42209
LNC_001778	XLOC_020231	lincRNA	1.13767	0.834234	0	0.362309	0	0.520622	0.372947	1.35627	0.576941	0	0.413999	0.365584	4.95443	1.65327	4.97664	1.49529	0	1.16565	0.457065	0.436042	0.349452	0.945289	0	1.16777
LNC_003626	XLOC_039113	lincRNA	2.96419	1.79044	2.32842	1.87022	1.03112	1.55018	3.63531	1.49215	1.85325	3.19267	4.79362	1.84497	3.27992	3.21372	3.13568	0.962242	0.625907	3.11912	2.35064	1.48498	3.92314	4.48209	1.68592	2.51383
LNC_001449	XLOC_016911	lincRNA	0.182502	0.226046	0.205701	0.345646	0.194175	0.490461	0.0871088	0.413551	0.251893	0.177112	0.122655	0.21746	0.491248	0.3	0.303765	0.339414	0.592154	0.21862	0.274855	0.225573	0.230079	0.223588	0.367241	0.201087
LNC_001156	XLOC_014025	antisense_lncRNA	0.705423	1.54116	0.478709	0.612429	0.476791	4.02677e-05	0.427982	0.372761	0.955696	0.00252658	0.426319	0.502707	1.94753	1.26668	1.81691	1.62732	2.02849	1.53831	1.04618	0.787883	1.11516	1.00429	1.11785	0.288669
LNC_004321	XLOC_041072	lincRNA	3.13657	1.65478	2.93443	2.27621	1.80884	1.42255	3.64424	2.20648	3.07466	2.97928	4.49396	2.17566	3.3567	3.07692	3.15785	1.2386	1.35953	2.90859	2.80862	2.23396	3.76593	3.34667	1.31282	1.31629
LNC_000762	XLOC_008680	lincRNA	0.125373	0.271593	3.42086e-31	0.131327	0.145257	8.46e-27	0.253162	0.363013	0.229524	0.388364	0.582928	0.378622	0.0877649	0.0945075	0.217606	0.145725	0.205455	0.620846	0.299458	0.235101	0.219172	0.560437	0.57817	0.287238
LNC_004320	XLOC_041071	lincRNA	0	0	0	0	0	0	4.42939	0	0	0.525156	0.0578997	0.273103	0	0	0	0	0	0	0	0	1.10876	1.42002	0	0.359721
LNC_000426	XLOC_005211	lincRNA	0.567682	2.17943	1.25996	0.69355	2.18972	2.31465	1.06259	1.70892	1.40528	0.791522	0.459787	0.719551	1.6259	2.20883	1.68874	2.15012	2.35163	2.48948	0.193155	0.806225	0.647391	1.26867	2.49697	1.91701
LNC_003850	XLOC_039805	lincRNA	1.76562	1.71583	2.33796	2.10661	1.84701	2.1085	2.57722	1.44376	2.42674	2.63232	3.7096	1.98915	1.80802	1.71747	2.1976	2.38269	1.59799	2.44696	1.52601	2.15718	4.04399	2.4651	1.36162	2.66553
LNC_003851	XLOC_039808	lincRNA	2.07929	3.20141	6.08115	0.549211	2.63744	0.84133	7.07289	9.06473	4.22179	4.45699	4.98327	3.71852	3.95754	5.73241	9.1785	0	2.35403	2.21965	1.31281	0.631932	7.92273	0.902314	5.48416	2.3579
LNC_003852	XLOC_039809	lincRNA	1.8094	1.33462	0.730692	0.631746	0.516766	0.742638	2.77504	2.1013	1.73931	2.38432	2.9949	2.63875	1.8108	1.75737	2.23632	0.420478	0.603483	1.43185	0.825935	1.60693	3.89862	3.28698	1.03181	1.35803
LNC_003853	XLOC_039812	lincRNA	0	0	0	0	0	0	0.772897	1.27531	0	0.737478	0.643013	0.713747	0	0	0	0	0	0.0140636	0.741854	0.77962	3.00162	0.839076	0.59967	0.53045
LNC_003854	XLOC_039813	antisense_lncRNA	2.55769	1.32286	2.80849	1.71862	1.67603	1.9151	0.809876	1.12095	3.44129	0.725782	0.930281	0.793958	2.74109	2.41735	2.83122	1.44786	1.24114	1.75339	0.924085	0.863778	1.91848	0.850021	0.570142	0.698281
LNC_003855	XLOC_039814	lincRNA	1.878	1.2936	1.32793	1.34076	1.38316	1.54998	2.15027	1.32061	1.64974	2.36254	2.89659	1.829	1.92954	1.5237	2.15519	0.749517	0.945325	1.47909	2.20373	2.19367	2.5399	2.40644	1.31194	2.09689
LNC_003856	XLOC_039815	lincRNA	0	0	0	0	0	0	1.34355	3.87897	0	1.4957	1.20019	1.68481	0	0	0	0	0	0	2.40127	1.45728	2.63854	1.91937	0	0
LNC_003857	XLOC_039816	lincRNA	0	0	0	0	0	0	0	3.69269	0	1.76639	7.86391	0	0	0	0	0	0	0.0324619	3.76753	2.33233	0	1.21975	0.759331	1.09777
LNC_003858	XLOC_039821	lincRNA	8.77724	6.72097	10.6151	6.83823	5.67167	5.76635	10.7003	10.1196	10.6913	9.52028	9.2474	8.47555	7.59796	11.465	10.767	3.93754	3.97376	8.94049	5.96987	6.56247	13.8196	9.68246	5.67023	4.91146
LNC_003859	XLOC_039822	lincRNA	3.66739	1.59349	1.10036	0.627049	0.513685	0.766457	1.29587	0.948254	1.12316	0.174116	0.129081	0.651291	3.70599	3.61989	4.12098	1.05162	0.732697	1.79117	1.15498	0.829545	1.78172	1.35286	0	0.990044
LNC_004815	XLOC_042323	lincRNA	0	0	0	0	0	0	10.6123	7.84793	0	8.28087	11.1075	7.13988	0	0	0	0.0836896	0	0	9.34711	8.62959	12.1644	12.7339	6.04632	7.25933
LNC_000393	XLOC_004812	antisense_lncRNA	1.54551	1.74308	1.65333	1.34748	1.65742	1.51252	1.01032	2.32156	1.14961	1.34853	1.86106	1.57203	2.1795	2.46183	2.20399	2.15281	2.21597	1.72388	0.923492	0.997983	0.735998	1.78534	1.90027	1.17759
LNC_004817	XLOC_042325	lincRNA	0	0	0	0	0	0	0.322881	2.86123	0	0.669266	1.02506	0	0	0	0	0	0	0	0.201061	0.943734	1.72441	0.278826	0	0.155032
LNC_004816	XLOC_042324	lincRNA	13.5844	3.12476	0	10.2687	6.4725	4.71982	4.43049	4.38363	13.5307	6.46119	2.84059	9.77952	9.45844	11.951	41.6909	2.79226	2.11551	0	0	4.66902	11.7334	0	6.13857	2.46075
LNC_004811	XLOC_042318	lincRNA	0	0	0	0	0	0	1.91959	1.28489	0	2.26235	1.6943	1.50798	0	0.011193	0	0	0	0	2.3859	1.6139	2.53052	2.53199	1.60226	1.57632
LNC_000863	XLOC_009938	antisense_lncRNA	2.27443	2.68385	0.968054	1.50162	2.21879	1.64307	0.667024	1.7618	1.96563	1.50072	1.74404	1.30173	3.01117	1.96657	1.94596	2.65477	2.19066	1.06619	2.50085	2.0781	2.50415	1.64073	1.79602	1.67005
LNC_004813	XLOC_042321	lincRNA	4.15832	2.64768	3.68828	1.80245	2.00407	1.53705	4.75868	5.14331	3.72706	4.65999	4.85904	2.85581	2.6495	3.83167	3.52825	2.42679	2.00404	3.02753	4.12296	3.20667	5.84536	4.69732	1.61458	4.25898
LNC_004812	XLOC_042319	lincRNA	2.19042	1.36757	3.06913	0.897168	1.46182	0.76573	2.17987	1.77821	1.44	1.89748	2.83101	1.58463	1.59488	2.08707	1.765	0.949532	0.906967	2.24887	1.66508	1.51363	2.71451	2.03052	1.91352	1.24915
LNC_000398	XLOC_004823	lincRNA	0	8.73676	27.2398	14.3884	21.0993	17.5448	0	0	4.77508	2.02963	5.31178	18.5	1.48958	5.58931	2.98793	5.26752	12.0175	1.8185	4.46837	13.2368	7.94828	4.48644	5.77726	18.5288
LNC_000764	XLOC_008761	antisense_lncRNA	0.394648	0.444504	0.251073	0.281834	0.209422	0.314032	8.63915e-06	0.699756	0.358677	0.172553	0.259678	0.296726	0.293685	0.34514	0.408092	0.479641	0.388227	0.121753	0.207319	0.173071	0.110315	0.24148	0.462153	0.32149
LNC_004819	XLOC_042327	lincRNA	0.929665	0.304424	1.31763	0.547346	1.51252	1.35967	1.45831	6.32357	1.29717	2.31451	0.716735	0.448904	0.405281	0.964913	1.05774	1.01726	1.51295	0.820021	1.34617	1.16523	2.26853	1.00322	1.46821	0.780796
LNC_004818	XLOC_042326	lincRNA	1.30528	0	4.72498	0.660202	1.1753	0.46788	0	0.620624	0	0.352821	0	0	0.571836	0	1.03325	0	0.747981	0	0	0	0.64522	0.290308	0	0
LNC_002721	XLOC_030991	lincRNA	6.64072	0	10.1023	5.26671	0	30.1819	4.33045	8.68285	0	4.03488	5.78124	0	11.535	30.1384	46.9966	5.1785	7.52086	0	0	4.23808	0	5.55946	11.6904	0
LNC_002720	XLOC_030964	lincRNA	0	5.01226	7.97597	12.1525	10.4275	0	3.38495	0	5.07571	6.41217	13.3723	5.66623	6.92849	4.6666	15.3987	33.041	18.2852	0	0	0	2.39184	6.77958	0	11.0408
LNC_001596	XLOC_018206	lincRNA	2.6716	7.16478	8.29809	3.95711	4.93497	10.6866	6.96998	0	0	1.71655	8.78823	3.16065	2.53968	4.62635	7.3337	6.69887	17.1553	6.24621	5.72701	1.88018	1.36877	5.13766	0	1.95026
LNC_002722	XLOC_031006	lincRNA	0	0.118487	0	2.43771	0.123695	0.268444	0.352437	0	0	0.6098	0.246095	0.917235	0.102511	0.115798	0.295297	0.311771	0.643012	0.12513	1.46755	0.686315	1.95381	2.3442	0	0.553053
LNC_005078	XLOC_043009	lincRNA	0	0	0	0	0	0	3.86717	0	0	0.531187	2.42053	3.05804	0	0	0	0	0	0	3.29165	3.32305	2.44574	22.326	2.89949	4.44626
LNC_005079	XLOC_043011	lincRNA	7.16701	4.36191	6.38421	4.3134	4.33995	4.48542	4.02518	6.05342	7.44952	4.26068	4.30103	3.76051	7.81441	8.67398	8.46374	4.76957	4.48105	4.07133	4.65059	4.31929	6.47803	3.69489	4.45309	12.782
LNC_002727	XLOC_031053	lincRNA	0	0	0	1.49539	0.882395	0.340061	2.9078	1.42364	0.611795	0.272973	0.286569	2.07165	0	0.279571	0.751625	0	0	0	0.326816	0.309387	0.504602	0.451727	0.770312	4.24863
LNC_002726	XLOC_031046	lincRNA	0.328115	0.435081	0.523106	2.9222	0.908817	0.368419	0.433056	0.762262	0.499334	2.24868	0.339458	1.26759	0.283956	0	0.360109	0.287238	0.82967	0.34618	1.48864	1.77073	1.48515	0.564115	0.15903	0.609108
LNC_005074	XLOC_042999	lincRNA	20.7708	58.692	54.6291	44.6668	36.5505	17.8578	40.6446	21.5631	34.8913	65.074	84.4913	21.0098	13.2301	62.8382	40.1559	26.9167	2.51792	38.7757	19.7491	22.3662	17.8673	22.4732	37.26	41.7608
LNC_005075	XLOC_043000	lincRNA	15.0091	9.1862	10.353	11.1492	8.74498	9.76946	15.1379	9.52969	12.558	19.4747	26.0948	12.2527	16.6608	14.0939	16.8815	6.14057	5.8301	16.3003	14.321	13.4306	24.1897	21.2116	7.53013	11.9253
LNC_005076	XLOC_043001	lincRNA	1.33832	1.16903	1.12098	3.73092	3.22216	0.965287	1.05337	2.54743	1.35725	0.361595	1.55204	0.344215	2.04857	1.92886	1.77595	1.40724	0.766604	1.83343	0	0	2.31163	0	0	1.09211
LNC_005077	XLOC_043002	lincRNA	2.88396	2.18034	3.44517	2.08705	1.82958	1.73821	4.28276	3.33209	2.21129	1.96363	2.09243	1.73896	2.75558	3.08927	3.56059	1.40597	1.41139	2.95505	1.94472	2.0292	3.35056	3.12105	1.16479	0.942911
LNC_005070	XLOC_042985	antisense_lncRNA	0	0	0	0	0.0186311	0	0.64219	0.70222	0	0.99447	0.882916	0	0	0	0	0	0	0	1.50032	1.00638	1.4975	2.31696	0.677158	0
LNC_005071	XLOC_042991	lincRNA	0.210187	0.113203	0.136099	0.10252	0.103904	0.0464292	6.86505	3.7414	0.190923	2.73138	3.56376	1.38149	0.156624	0.137584	0.21481	0.0193662	0.144356	0.109988	1.43666	1.04196	2.39087	3.3002	1.36162	0.17134
LNC_005072	XLOC_042994	lincRNA	0.382755	0.2514	1.12844	0.451599	0.788608	0.656699	0	2.21747	0.45312	0	0.262701	0	0.740283	0.981107	0.824502	0.781805	1.01482	1.07953	1.16041	0.491987	0	0	0	0
LNC_005073	XLOC_042995	lincRNA	5.74199	2.40343	3.59831	3.15904	2.4726	3.15832	4.09008	4.39397	2.88758	4.16481	3.47363	2.93429	7.50933	5.75635	7.05097	3.6497	3.04738	3.98637	3.5857	3.90056	7.22819	5.32587	2.38	3.40078
LNC_000451	XLOC_005419	antisense_lncRNA	0.0939969	0.107556	0	0.299518	0.174226	0.125937	0.193595	0.400114	0.277694	0.389746	0.223619	0.0942781	0.0856978	0.0461963	0.230203	0.0640956	0.300853	0.207282	0.478049	0.621525	0.648222	0.588988	0.0713298	0.188242
LNC_003749	XLOC_039503	lincRNA	0.77631	0.590539	1.32907	0.748939	0.718652	0.813174	0.917198	0.829041	0.919486	1.12198	0.837722	0.701987	1.09101	0.97599	1.20683	0.550079	0.670046	0.722136	0.877283	0.899043	2.24204	1.16971	0.884912	0.616016
LNC_000450	XLOC_005419	antisense_lncRNA	0.121654	1.16674e-07	1.78394e-07	0.42157	3.34925e-07	0.333285	0.160801	4.02432e-06	0.104539	0.40304	0	0.423423	0.0605194	1.83798e-07	0.0426631	0.152069	0.474156	0.280777	0.218792	0.28582	0.786486	0.280471	0.414159	0.191549
LNC_002930	XLOC_033158	lincRNA	2.6043	25.5182	539.167	37.8072	178.309	284.721	61.223	156.425	3.30422	146.588	29.3495	413.326	1.32474	4.22003	1.0552	177.154	101.508	206.663	317.999	150.257	245.023	8.8568	172.209	18.9451
LNC_001910	XLOC_021781	antisense_lncRNA	0.284592	1.36714	0.906017	1.3315	0.984501	1.21011	0.297622	0.633755	0.876623	0.495134	0.66834	1.07635	0.815935	0.534873	0.00207027	2.09449	1.11396	1.42743	1.51416	1.70024	1.49476	0.647642	0.000109883	0.967535
LNC_002608	XLOC_029769	antisense_lncRNA	1.83486	2.04751	1.29823	2.43693	2.30101	1.84546	3.77255	1.22163	1.61565	2.57232	3.63171	3.1201	0.886558	1.65552	1.42008	1.37112	0.890598	0.967038	1.58235	1.96393	2.54531	3.48097	3.84961	2.81257
LNC_000965	XLOC_011446	lincRNA	0.030673	1.03614e-05	0.0051911	0.0236009	0.562527	3.61668e-07	0.229622	0.921972	0.111025	0.0342818	1.07832e-09	3.59166e-05	0.000285991	0.232177	0.0126826	0.462412	0.0029416	6.92426e-05	0.000202222	6.91069e-07	0.188993	0.00554578	0.759452	1.86476e-07
LNC_002609	XLOC_029769	antisense_lncRNA	4.25581e-07	5.71031e-27	0.828709	7.52126e-06	6.94978e-38	3.75596e-10	0.738565	1.72678e-07	8.65469e-06	2.25993e-23	0.0945236	0.237739	1.82018e-21	7.8307e-21	1.39709e-12	3.21057e-13	1.1672e-10	6.81464e-11	9.8307e-47	0.177407	0.251635	0.0337185	0.766898	0.504449
LNC_000964	XLOC_011446	lincRNA	3.70952e-10	0.197061	0.0362083	6.73504e-21	4.10948e-06	0.000100041	3.79199e-05	0.128396	2.78295e-06	8.05768e-10	0.063206	1.40848e-09	0.174172	0.001925	5.53557e-06	0.000209667	0.368717	0.535078	0.293109	0.000143382	0.000746056	4.62571e-07	1.19273e-05	0.0197885
LNC_004869	XLOC_042436	lincRNA	1.09218	0.355357	1.02538	0.480151	0.433987	0.98635	2.5259	1.6831	1.06226	0.938676	1.61624	1.23049	1.3278	1.50055	1.251	0.318684	0.461097	0.90068	1.28234	1.96613	2.02036	1.62749	0.620032	0.993929
LNC_000967	XLOC_011446	lincRNA	0.290121	0.409792	0.89541	1.00564	4.59743e-07	8.16929e-09	0.142675	2.31757e-07	0.352268	0.154068	0.393304	0.328752	4.78156e-29	0.409844	0.24208	7.5155e-09	0.445145	0.469468	0.140131	0.212336	1.35279	2.0331e-20	0.276007	1.44091e-15
LNC_000454	XLOC_005459	lincRNA	1.65341	1.21713	1.31698	1.49648	1.35604	0.757106	1.18424	3.1048	0.727078	0.435727	1.46638	1.40522	0.951585	1.47919	1.66262	2.13567	1.96175	1.12439	0.795011	1.21899	0.699675	1.10839	1.98467	0.583181
LNC_003924	XLOC_039979	lincRNA	3.25186	1.88098	0.60307	0.977173	1.14349	2.15906	1.99015	2.7103	1.8847	2.38065	3.23374	1.34606	2.78464	2.1488	4.88917	1.0168	1.84292	1.46369	1.90769	1.96856	3.12614	3.3079	3.36501	1.7575
LNC_003925	XLOC_039982	lincRNA	2.16325	0.689741	0.379103	1.50189	1.0296	1.7738	1.18174	4.32801	1.89213	3.27398	3.08077	2.11325	1.38037	1.44307	2.68092	1.17541	0.862572	1.57561	1.35502	1.95559	1.06323	0.941724	1.88154	1.47111
LNC_003926	XLOC_039984	antisense_lncRNA	2.41669	1.17485	2.35416	1.67766	1.58929	2.05818	5.14141	2.9646	1.64801	7.74227	1.95604	2.23647	2.47397	2.62227	3.56551	0.793292	0.984211	1.28253	2.13022	1.86479	3.16215	2.57376	2.42747	1.64265
LNC_000966	XLOC_011446	lincRNA	0.0752193	0.37438	3.30092e-147	0.986337	8.76959e-11	1.00704	0.182081	1.50476	0.979422	0.195055	0.0543819	0.312468	0.000195323	0.117995	0.00276414	1.64437e-26	1.6441	0.00010175	0.725009	0.302292	1.28157	0.264981	0.620114	0.900941
LNC_003920	XLOC_039972	lincRNA	4.52129	2.26448	3.10496	2.02898	2.91971	2.1221	7.9501	7.48765	5.60547	6.60165	6.3793	6.08103	4.26504	6.4463	4.72183	0.399536	1.59529	1.94397	3.90831	4.02532	7.45237	5.16347	2.56625	4.96138
LNC_003921	XLOC_039972	lincRNA	2.16167e-05	0.0441324	3.20521e-05	0.0247606	0.33197	0.688237	0.00167771	4.53312e-05	7.08643e-05	0.2559	0.598137	0.000339853	6.07983e-05	2.4317e-05	2.43097e-05	0.244312	0.000427533	1.64746	2.91551	0.00225313	6.3441	0.00341543	0.659834	2.63959
LNC_003922	XLOC_039976	lincRNA	8.14164	5.87174	8.50677	6.1442	5.13915	3.32854	8.02287	5.56211	8.09751	6.68494	10.9449	7.56004	10.2305	8.81406	10.7887	4.77027	2.88249	5.63704	6.55262	6.19008	10.1911	11.7352	4.35416	4.54243
LNC_003923	XLOC_039978	lincRNA	1.82097	0.98371	1.26152	0.960157	0.424794	0.824139	1.91137	1.97466	0.977771	1.90909	2.71209	1.62752	1.36547	1.61326	1.97632	0.526916	0.610845	1.11091	0.976706	1.1153	2.04056	2.53121	1.79275	1.25774
LNC_004257	XLOC_040930	lincRNA	0.423257	0.229651	0.44176	0.321164	0.240824	0.251731	2.26129	0.374803	0.80977	0.875324	1.08119	1.44614	0.460201	0.568561	0.919694	0.113995	0.141583	0.670058	0.379203	0.502671	1.97092	1.92565	0.858241	1.10857
LNC_004256	XLOC_040929	lincRNA	3.74475	2.42945	3.31655	2.0037	2.26014	1.63149	0.829072	2.21672	3.33606	4.32038	1.51197	0.78713	3.76396	4.15392	4.06243	1.25762	1.50666	2.82061	1.04282	1.08554	4.60743	2.07427	1.16408	1.60608
LNC_004255	XLOC_040927	lincRNA	0.772942	0.260422	1.62808	1.33698	1.04734	1.29217	0.899193	1.30885	2.30241	0.738281	0.930624	0.67798	0.69204	0.833338	1.08239	0.624517	0.973031	0.627558	0.65075	0.616445	1.14252	1.06533	0.547776	0.404243
LNC_004254	XLOC_040924	lincRNA	3.64893	1.51559	4.52673	2.50877	1.83529	1.96193	3.45406	5.35325	1.85137	6.18011	6.42289	2.27098	2.11918	4.1239	3.52639	0.638843	1.75927	2.83131	2.71639	3.65863	3.8754	4.96776	2.48168	2.15768
LNC_003928	XLOC_039986	lincRNA	0.148683	0.204122	0.196309	0.180827	0.21229	0	0.19576	1.39383	0.452322	0.405259	2.2973	1.14887	0.840459	0.60108	0.350425	0	0	0.207307	1.70257	0.686941	0.377998	0.168446	0.858667	0
LNC_003929	XLOC_039991	lincRNA	2.16861	1.07075	1.51837	0.895889	1.11637	1.25065	1.11098	1.55874	1.50787	0.594104	1.1782	0.845184	2.34697	2.00138	2.24792	0.847824	1.03798	1.33858	0.905574	0.922395	1.51988	1.31309	0.967821	0.389919
LNC_004251	XLOC_040917	lincRNA	1.50607	0.931411	2.1989	0.687833	0.975761	1.4022	0.952341	1.81321	1.52868	1.39729	0.980581	1.01171	2.18682	1.60763	1.87986	0.859779	0.995838	1.20552	0.869752	0.85905	2.10197	0.870724	1.53156	1.3021
LNC_000960	XLOC_011439	lincRNA	4.50123	2.30971	4.17535	2.18897	3.2673	7.18483	1.68878	6.78106	3.14136	1.58056	1.11621	3.64989	3.68983	6.95829	6.63667	3.48542	5.0177	2.24057	2.44674	2.03787	1.79159	1.50435	2.745	3.4483
LNC_001162	XLOC_014096	lincRNA	1.20406	2.18757	3.02297	3.09522	2.8834	4.14913	1.6932	3.02379	2.40027	2.4766	3.25791	2.613	1.35648	2.31419	0.398983	2.43637	2.26347	4.26242	2.43325	2.17682	3.47289	3.04599	3.32631	2.32015
LNC_001163	XLOC_014096	lincRNA	2.1726	0.000182689	1.80903e-06	0.000129886	0.788545	0.216431	0.430702	0.000753049	2.53103e-05	0.471114	0.936341	0.963365	1.24724	4.71197e-05	0.000164025	3.47217	0.000476251	2.95295e-05	2.47458	0.000233957	0.000436023	9.92205e-05	1.39165	0.0113576
LNC_001160	XLOC_014069	lincRNA	0.36507	0.552587	0	4.75973	1.70861	0	0.955906	0	0	0.49038	2.16493	0.935359	1.95039	0	1.04233	0	0.519027	0.491682	0.580242	0	0.439872	0	0	0
LNC_001161	XLOC_014091	lincRNA	1.96112	2.23702	1.43381	1.53404	1.29022	2.94481	0.234498	2.09715	1.80775	0	0.757377	0.918332	0.799191	1.95624	1.3012	0.936935	3.33431	0.74274	0.581105	1.37203	0.449872	1.20585	1.71089	1.39576
LNC_001166	XLOC_014129	lincRNA	2.07395	3.11711	1.48804	8.51766	4.28547	7.98576	5.43221	4.15176	2.10443	5.11276	4.0825	1.77293	1.48366	4.12873	4.38442	5.44906	5.90677	5.13892	7.16109	4.75175	3.34732	2.27522	9.81141	2.8933
LNC_000963	XLOC_011446	lincRNA	0.000253459	0.190606	0.558081	0.0494714	1.30114e-13	1.69488e-06	4.30116e-05	1.43952	0.000559794	0.285169	0.0505231	0.0198639	9.00285e-43	7.8662e-11	3.89042e-11	0.0775561	4.70596e-08	2.3015e-29	0.000193798	0.0823276	3.72672e-05	0.000401426	0.525621	0.0811245
LNC_001164	XLOC_014096	lincRNA	0.000448846	2.01008	6.932e-05	2.83135	1.22404	2.34646e-05	2.12149	1.54196	0.662561	0.796804	0.0182133	0.0867466	0.342272	0.556845	1.99024	0.00145201	5.88364	1.48835	0.0852669	2.6819	0.743956	2.0045	0.00297219	2.4424
LNC_001165	XLOC_014100	lincRNA	0.295284	0.381844	0.244844	0.268058	0.666708	0.421569	0.563926	0.832806	0.632734	0.632352	0.312663	0.337944	0.422894	0.495711	0.445292	0.459511	0.237601	0.882795	0.435784	0.810213	0.515838	0.531111	0.383692	0.553584
LNC_001168	XLOC_014194	lincRNA	0.936563	0	0.886257	0	0.478	1.75558	0.409109	1.49381	1.58348	0	1.37228	0	4.05111	2.7573	1.71812	0	3.12006	1.27336	0	0.955735	0	0.344323	1.77653	0.862574
LNC_000962	XLOC_011446	lincRNA	0.217624	3.77184e-05	0.489548	0.289393	5.37853e-06	0.750549	0.338355	0.56229	0.569806	0.150471	0.119266	0.423158	5.98397e-23	0.223145	0.185776	0.112617	1.34202	5.59047e-25	0.148064	0.179285	0.472837	0.488217	4.23382e-07	0.267305
LNC_002934	XLOC_033217	lincRNA	29.4561	12.9963	39.7131	7.39699	17.5491	13.0471	18.2141	54.7692	15.8212	31.4824	15.3876	6.67615	13.0368	19.0575	15.2383	10.773	7.10356	11.5037	10.4782	11.9567	7.6154	8.02044	29.7769	12.9771
LNC_005000	XLOC_042800	lincRNA	9.17569	3.20648	6.36936	3.5746	2.8444	3.96093	4.08791	5.06138	6.98373	5.20484	3.94332	3.0224	6.02457	6.86405	7.10641	4.76325	3.5507	5.4996	4.59352	2.38678	6.39532	5.03953	3.73488	3.31518
LNC_000124	XLOC_001308	lincRNA	0.0628188	0.0751054	0.0675509	5.59703e-07	0.562839	0.191544	1.30995e-06	0.22558	0.0313133	1.35587e-06	1.13067e-06	2.03716e-06	0	2.28124e-07	0.00961255	0.199835	0.103129	2.1875e-06	0.164082	0.270657	0.046275	2.84473e-07	0.37328	0
LNC_004837	XLOC_042352	lincRNA	12.8682	8.09815	6.16922	3.40759	1.3894	0	4.19922	6.04018	4.07506	6.34499	17.8087	7.96414	6.42051	15.9972	20.3534	2.76538	2.18098	3.01412	10.8857	5.90571	0	7.41208	1.4892	5.88361
LNC_002935	XLOC_033220	lincRNA	3.37228	0.860229	3.7623	3.29102	7.20878	10.9887	1.43355	1.15808	2.39046	2.04459	1.63258	4.4455	3.68685	2.23862	1.9081	1.17662	2.42954	1.74837	6.33955	5.26705	0.785193	1.37176	1.41225	1.21713
LNC_003638	XLOC_039129	lincRNA	0	0	0	0	0	0	4.52348	72.5912	0	16.809	24.2119	7.27534	0	0	0	0	0	0	22.0835	22.0227	39.615	31.717	0	67.5379
LNC_003639	XLOC_039130	lincRNA	1.62913	0.816	2.433	2.77921	2.11011	1.49389	1.53917	1.16987	2.25511	1.60365	2.44074	0.680993	1.24414	1.3761	1.74692	1.0371	1.65571	1.47047	1.16096	0.685906	2.41918	1.93668	0.412903	1.03902
LNC_001301	XLOC_015229	lincRNA	0.203548	0.369975	0.152508	0	0	0.468448	0.914756	0.658291	0.371859	0.504043	0.388767	1.36283	0.618592	0.926775	0.899566	0.427625	0.0589401	0.287945	0.337604	0.376931	0.69193	0.611064	1.1099	1.23175
LNC_000169	XLOC_001950	lincRNA	0.853052	0	6.8777	0	0	0	0	0	0	0	0	0	0.450071	0	0	0	0	0.568035	0	0	0.506637	0	0	0
LNC_000168	XLOC_001934	antisense_lncRNA	0.0417661	0.159341	0.000138256	0.20438	0.000118057	0.524724	2.16973e-15	9.38551e-06	0.105891	4.73483e-07	8.77423e-06	0.00247648	0.124489	1.26577e-05	0.000501412	0.381264	0.44413	0.326877	1.79157e-05	0.00053407	0.189286	1.5161e-05	0.345362	1.33401e-05
LNC_002750	XLOC_031165	lincRNA	0.106876	0.139657	0	0	0.0730609	0.0778048	0.423608	0.247321	0.488069	0.367161	0.438906	0.963315	0.18664	0.0680806	0.0569537	0.0935567	0.0773207	0.377324	0	0.0824432	0.348157	0.923425	0	0.390707
LNC_003630	XLOC_039119	lincRNA	1.02893	0.661793	0.802569	0.494243	0.512763	0.632457	0.68045	2.37092	0.908232	1.1096	1.33615	0.719958	0.815188	0.559933	1.10944	0.195792	0.388963	0.793031	0.892499	0.932311	0.587761	0.310942	1.00388	0.616604
LNC_003631	XLOC_039121	lincRNA	1.62585	1.17727	1.06262	1.11485	0.854795	1.07109	1.47767	1.26909	1.26301	1.18924	1.80028	0.946484	1.79972	1.97271	2.40566	0.594	0.758329	1.48533	0.58824	0.589369	1.45203	1.60739	1.07687	0.944791
LNC_003632	XLOC_039123	lincRNA	3.98638	3.18512	5.70946	2.58225	1.66058	0.992972	2.84124	2.51153	1.74852	3.38883	3.29237	1.38746	1.97331	2.55022	2.67277	0.943236	0.466451	2.71873	0.177163	0.498131	2.49119	3.31907	1.45809	1.35236
LNC_003633	XLOC_039124	lincRNA	0	0	0	0	0	0	0	0	0	0	0	0	0	0	0	0	0	0	0	0	0	8.88197	1.61736	0
LNC_003634	XLOC_039125	lincRNA	0	0	0	0	0	0	0	43.4142	0	20.1744	17.3437	7.00772	0	0	0	0	0	0	4.25199	8.47616	132.225	0	5.84518	32.4279
LNC_003635	XLOC_039126	lincRNA	0	0	0	0	0	0	0.18222	1.12009	0	0.18937	0.284541	0.266551	0	0	0	0	0	0	1.25428	1.38344	0	6.8171	2.54522	1.01748
LNC_000511	XLOC_006028	lincRNA	0.662164	0.00456524	0.320276	0.00791766	0.872153	0.918645	0.0005593	0.00396053	0.728317	0.524698	0.684529	2.13865	0.000612786	0.000478263	1.47104	1.31017	0.0022091	0.00809284	0.448337	0.00029575	0.600421	0.92731	1.01621	0.00292796
LNC_003637	XLOC_039128	lincRNA	0	0	0	0	0	0	2.58263	2.75008	0	2.85392	2.37464	1.34641	0	0	0	0	0	0	2.14271	1.81195	4.50595	5.64361	0	2.99058
LNC_002543	XLOC_029028	lincRNA	20.3992	17.0287	17.6562	19.2336	22.5929	23.3604	14.3148	25.3143	11.9134	15.2031	14.4134	14.0648	15.5057	18.0711	15.686	21.9647	19.762	19.471	17.6862	18.9977	13.9867	12.5068	21.4636	13.677
LNC_005289	XLOC_043623	lincRNA	0	0	0	0	0	0	6.99436	0	0	1.8124	11.7686	13.6689	0	0	0	0	0	0	11.0885	10.4072	0	9.61162	0	0
LNC_005288	XLOC_043622	lincRNA	3.90837	1.45116	1.81871	1.26987	0.967365	0.825766	2.51622	2.66686	3.13909	3.08766	2.03642	1.3565	4.21973	2.39787	3.72991	1.07098	1.03365	2.50231	1.74895	0.944152	2.71535	2.12158	0.993498	0.983645
LNC_005287	XLOC_043619	lincRNA	1.96089	1.28424	2.06204	1.23085	1.30282	1.55367	1.70425	1.8918	2.08355	1.28393	2.50615	2.08591	2.31555	1.85719	2.40519	0.494548	1.09643	1.4167	1.07943	0.898112	3.50646	2.70189	1.03923	1.63102
LNC_005286	XLOC_043616	lincRNA	0	0	0	0	0	0	4.39473	0	0	0	0	0	0	0	0	0	0	0	0	0	3.9749	2.50849	11.0388	0
LNC_005285	XLOC_043611	lincRNA	504.174	374.533	406.841	506.462	484.538	604.035	348.653	603.142	520.006	402.578	359.486	322.323	658.505	542.417	553.213	500.966	587.923	486.343	344.743	327.714	465.349	209.733	524.49	355.358
LNC_005284	XLOC_043599	lincRNA	2.54986	1.55789	1.33192	0.307745	2.34343	0	1.51188	2.68175	1.42231	1.91464	2.31459	0.164187	3.33643	2.37493	2.05578	0.893022	1.28677	1.78264	1.46383	2.94628	0.977651	2.31946	1.72181	0.323591
LNC_005283	XLOC_043598	lincRNA	0.7967	0.456496	0.556141	0.440919	0.287298	0.615986	1.41601	0	0.603591	1.83688	1.3201	2.2351	0.757395	1.13927	0.790552	0.270617	0.206882	0.607947	0.653271	0.807856	2.35003	1.93213	1.04533	1.26143
LNC_005282	XLOC_043590	lincRNA	0	0	0	0	0	0	15.8698	10.6372	0	2.98828	17.0688	8.90094	0	0	0	0	0	0	12.5303	11.1228	12.5568	18.9684	5.68497	10.7455
LNC_005281	XLOC_043589	lincRNA	6.67988	2.89556	3.48138	2.0658	2.56635	3.14441	4.1198	5.52538	2.73207	5.00958	6.43509	4.16239	6.65991	5.24212	8.0183	2.64106	1.24387	2.56769	2.83461	4.31713	2.76799	6.884	2.91618	1.89331
LNC_005280	XLOC_043588	lincRNA	3.62878	0.605788	3.08813	1.41856	1.64866	2.28782	4.91841	3.01157	4.10771	3.45432	2.92409	2.21639	5.48225	3.36503	5.1701	3.42085	2.22213	2.56466	3.85523	2.7278	7.16636	4.45389	2.26356	3.21942
LNC_002949	XLOC_033409	lincRNA	0.327734	0.146915	2.11966	0.654931	0	0	1.00827	0	0	0	0.455416	0.422053	0	0.143786	0	0.191283	0.630576	0.306239	0	0.168358	0.280556	0.373838	0.422348	0.548957
LNC_002948	XLOC_033408	lincRNA	1.84577	1.03266	1.73725	0.909569	1.07168	1.53427	0.485449	0.434583	1.68438	1.50497	1.30909	2.13911	2.89059	4.31976	2.03415	0.323351	0.530927	0.512186	1.80339	0.568101	0.465013	1.03925	1.0621	0
LNC_002941	XLOC_033291	lincRNA	1.8969	10.9677	4.76883	25.9768	5.32509	7.91503	10.7389	9.62896	11.7704	15.7121	6.05093	9.34018	3.44463	2.94133	2.9058	2.14916	3.703	5.47216	14.6713	10.8331	14.8921	10.8143	0.431277	6.17574
LNC_003239	XLOC_037572	lincRNA	9.1315	8.45026	4.68911	9.25623	6.09521	5.23328	7.91776	4.4887	8.89582	7.71447	8.87522	7.11765	9.86512	9.55019	13.5923	10.5195	8.83809	8.91261	6.70686	4.81341	5.53855	8.20756	5.79969	6.07428
LNC_002943	XLOC_033323	antisense_lncRNA	0.377711	0.347859	0.0669153	0.125703	0.07291	0.229843	0.0713563	0.497654	0.410785	0.148645	0	0.034736	0.506745	0.20314	0.420074	0.330623	0.117262	0.573554	0	0	0.0708061	0.124912	0.263093	0.0648297
LNC_003341	XLOC_038091	lincRNA	24.7461	19.9222	21.304	26.1873	18.5951	33.4256	22.8248	16.6837	24.297	29.907	28.503	20.7411	15.4737	33.4391	40.9524	8.51737	8.61974	20.6087	15.3892	17.8914	37.7657	27.7716	3.82362	12.6258
LNC_000512	XLOC_006030	lincRNA	0.359075	0.161845	0	0.144052	0.168628	0	0	4.75071	0	0	0	0.15414	0.136511	0	0.41011	0	0	0	0	0	0.153278	0	0.924446	0.151238
LNC_002944	XLOC_033329	lincRNA	0.17628	0.24551	0	0.86612	0.509819	0.29057	0	2.07304	0.178743	0.239708	0.498971	0.681014	0	1.20748	0	0.308797	0.760874	0.489731	0	0	1.78016	0.397565	0.3384	0.229768
LNC_002947	XLOC_033349	lincRNA	0	0	50.5114	5.26671	0	0	0	0	0	0	0	0	0	0	0	0	0	0	0	0	0	0	0	0
LNC_001239	XLOC_014601	antisense_lncRNA	0.749912	0.562524	0.014478	0.0117371	0.670118	0.0139463	0.743087	5.92939e-08	0.618626	0.381873	0.327139	0.221512	0.15753	0.314078	0.212518	0.361813	0.630931	0.300241	0.498522	0.127308	0.246627	0.124536	0.361072	0.317289
LNC_001948	XLOC_022084	lincRNA	0	2.24413	19.6177	3.72523	13.9039	23.3439	1.64851	9.68518	1.27019	1.62859	4.14021	21.0506	3.62361	4.35908	2.29453	8.48027	6.53538	4.4659	7.26772	10.7279	6.52967	7.346	4.61463	0
LNC_001949	XLOC_022091	lincRNA	1.4493	0.60321	1.04436	1.07888	0.755595	0.683821	0.478053	1.05337	1.19459	0.744372	0.250475	0.933175	1.77212	2.71209	1.60488	1.11016	0.915791	1.27277	0.149276	1.11715	0.701276	1.03664	1.22814	1.12628
LNC_001944	XLOC_022072	lincRNA	3.47106	0.809223	0.622675	2.01672	1.85491	1.4888	0.946513	2.79454	3.52045	0.490549	0.833978	0.924838	6.27949	2.06073	4.78462	2.72461	1.38109	3.18306	0.589552	0.922122	0.153278	1.77164	1.61778	1.2099
LNC_001945	XLOC_022073	lincRNA	5.40478	1.28897	1.18225	2.17208	5.30674	0	3.02379	3.85801	4.69652	6.10051	2.43431	4.79224	6.96058	8.92139	12.9296	2.65944	1.0507	2.90778	4.66161	2.27434	3.4252	7.94137	5.72548	1.12882
LNC_001946	XLOC_022074	lincRNA	78.8098	121.81	64.7097	79.8133	59.6627	57.8103	106.281	44.0253	93.967	79.1839	158.972	62.4658	82.357	146.371	193.485	34.4912	43.5833	46.5496	54.8788	53.6756	76.3756	89.7079	61.4596	76.9596
LNC_001947	XLOC_022082	lincRNA	2.48205	2.89926	0	1.97392	3.66936	2.73676	2.66709	4.27238	1.14398	0.611394	1.61799	3.77562	3.99182	4.77051	2.59238	1.18619	2.26723	1.55596	1.46192	3.46831	3.37584	3.02849	2.58665	1.80867
LNC_001940	XLOC_022062	lincRNA	2.05427	3.24507	4.63842	5.57139	4.43779	3.28701	3.45237	1.68771	2.61517	3.11512	3.6044	6.63481	2.44638	2.63332	2.58603	5.05934	5.04248	3.49989	6.29947	5.74982	5.24332	4.38669	2.03547	3.99072
LNC_001941	XLOC_022064	lincRNA	0.883209	1.03992	0.857355	1.05942	0.309757	2.38057	0.727784	2.05958	0.447919	0.754725	1.38115	2.41695	1.26274	1.59948	1.1236	3.09294	1.91165	1.08302	1.08887	1.70137	1.13376	1.13316	1.06691	1.66537
LNC_001942	XLOC_022067	lincRNA	4.95428	1.56117	0.736238	6.66015	4.81956	3.15198	2.59059	4.84049	6.54038	5.94977	6.77505	3.77661	3.0975	11.6492	5.308	7.78016	2.78187	1.95465	0	4.48744	1.73869	3.18478	7.43471	2.13314
LNC_001943	XLOC_022069	lincRNA	1.07568	0.74301	0.0446652	0.251366	0.826882	1.18077	0.189608	0.74497	1.23737	0.296093	0	0.184665	1.67899	2.21595	1.65208	0.941593	0.415401	1.82723	0.476063	0.332023	0.0938802	0.414367	0.279454	0.389553
LNC_000129	XLOC_001335	lincRNA	2.21687	0	1.3661	0.836137	0.491888	0	0.448712	1.20236	0.345828	0	0.240967	0	0.957708	0.698459	2.26304	0.597417	2.20871	0	0.278189	0.525028	0	0.192483	5.24076	0.44318
LNC_004008	XLOC_040192	lincRNA	8.63744	3.843	2.48108	2.80001	1.87423	2.97429	5.78882	6.65084	8.27256	7.41977	7.08093	5.11682	12.6087	6.41033	11.903	1.84583	2.46587	3.95827	4.5064	4.00497	7.68799	7.81952	4.18551	6.67411
LNC_004009	XLOC_040194	lincRNA	0	0	0	0	0	0	0	0	0	0	0.935306	1.40211	0	0	0	0	0	0	4.23846	0.669857	0	4.14733	0	2.89961
LNC_004006	XLOC_040190	lincRNA	5.49581	5.29594	11.0655	4.70272	4.5624	6.34522	13.5965	2.82197	11.147	1.09741	0	2.24413	7.76285	9.31087	12.5941	2.34737	4.2507	5.43058	1.3181	1.8584	3.59158	1.82692	1.5506	0
LNC_004007	XLOC_040191	lincRNA	1.85462	1.70264	3.27481	2.07199	1.54887	2.4909	3.45858	2.53741	4.54491	2.73684	3.69644	2.18938	3.66281	3.97104	4.76542	0.270688	1.55801	3.44511	5.05272	3.0939	5.49266	4.72284	2.08138	1.59275
LNC_004004	XLOC_040184	lincRNA	21.0542	12.4931	15.5266	18.3302	9.65163	31.6474	21.5022	27.6723	9.26131	15.5674	19.0181	4.48756	22.562	33.8051	42.6596	4.69281	12.2604	10.1284	13.6019	9.31997	25.788	20.3223	13.5079	22.8024
LNC_004005	XLOC_040189	lincRNA	1.36217	1.27988	3.03905	1.22775	0.796197	0.970668	1.26896	1.28556	1.50833	1.36405	2.23265	0.916767	1.52448	1.86901	1.96796	0.379386	0.627804	1.35943	0.719768	0.477831	1.50151	0.716161	0.663881	1.08095
LNC_004002	XLOC_040182	lincRNA	9.56727	8.10418	11.6922	7.4034	7.03203	7.87861	9.48367	6.51366	6.84899	10.2808	12.1263	8.52401	10.178	11.411	10.3574	4.93513	5.13202	10.0874	8.28617	8.43618	9.76715	12.1273	5.23897	8.33136
LNC_004003	XLOC_040183	lincRNA	4.78689	2.98743	2.8471	2.37799	2.54378	2.29026	4.66873	4.87398	4.48437	4.60299	5.42429	3.5621	5.62123	5.09292	6.13352	1.544	1.92887	4.15438	3.21097	3.3939	5.41418	5.87449	2.46071	3.43342
LNC_004000	XLOC_040178	lincRNA	6.29495	4.39148	3.82161	5.45597	5.76174	5.04824	5.14513	5.80206	4.92651	0.513153	5.47683	3.22847	11.8628	8.90288	10.0627	4.38966	4.16821	7.5337	5.83024	5.02047	4.79649	12.1686	1.65994	2.99016
LNC_004001	XLOC_040179	lincRNA	0.724612	0.067575	0.194988	0.304052	0	0.150474	0.410314	0.957959	0.525256	0.569072	0.0708191	0.799733	0.180867	0.461134	0.440555	0.453074	0.0748957	0.292435	0.171446	0.479122	3.30613	1.90861	1.20808	1.32328
LNC_003452	XLOC_038489	lincRNA	0.683555	1.69695	0.878887	0.932808	1.08958	2.22724	0.772842	0.681992	1.08963	0.935627	0.946887	1.63478	1.23345	0.765893	1.19835	0.854878	0.422971	0.822486	0.482341	0.451567	2.76691	0.89292	0.377994	1.70647
LNC_000010	XLOC_000170	lincRNA	10.5641	5.29846	7.86289	0.809411	2.05144	0.173443	4.59296	11.7963	6.38339	1.84355	2.18821	2.46037	2.44081	5.77954	8.53283	1.37748	2.43226	1.25963	1.10814	1.2123	0.720958	2.04997	11.51	2.26286
LNC_000013	XLOC_000196	lincRNA	7.00084	4.66122	4.93175	2.42551	4.48203	3.66447	1.30719	1.47628	2.72657	0.291075	1.65326	0.728485	5.65011	6.64273	10.5857	5.19997	1.94244	2.29151	0.934687	0.872489	1.00897	0.974583	2.33351	1.91355
LNC_000012	XLOC_000190	lincRNA	0.834707	0.470928	0.377452	0.946388	0.795436	0.54584	0.70016	1.03178	0.681998	0.533113	0.552492	0.733916	1.24537	0.814492	0.88182	0.926663	0.826136	0.750873	0.744828	0.911458	0.856402	0.802154	0.516553	0.536246
LNC_003708	XLOC_039391	lincRNA	7.89358	4.7986	7.05631	5.44942	4.09663	3.98734	11.3316	5.66155	9.01857	9.85068	10.7861	6.40388	9.31693	8.59334	8.60914	2.67424	3.77661	6.80783	6.44927	6.17877	11.2504	11.5725	3.75155	5.73457
LNC_003709	XLOC_039392	lincRNA	2.40978	1.12132	3.14576	0.251497	0.683643	1.25943	0	0.328812	2.37317	0.58346	0.389901	0.182534	3.11855	2.00664	4.61366	0.248179	0.512323	2.19679	0.468393	0.54654	0.735427	0.651176	0.687869	0.435921
LNC_000017	XLOC_000287	lincRNA	0.291825	0.80011	0	0	0.208068	0.233073	6.14819	0.683683	1.92356	0.198899	0.614394	0	0	0.1963	0	0	0	0	0.238775	1.12362	0	0.496157	0	9.35363
LNC_003154	XLOC_036697	lincRNA	0.418618	0.333025	0.600581	0.601223	0.523341	0.459466	0.42576	0.148601	0.588326	0.399	0.65747	1.32672	0.754794	0.851124	1.07514	0.507369	0.792895	0.501661	0.855484	0.795208	0.548558	0.521326	0.313838	0.387964
LNC_003704	XLOC_039382	lincRNA	2.63048	0	1.51829	1.62224	1.91199	2.50743	0	2.65545	0.571541	0	2.13407	0.967767	1.67982	2.07337	2.53963	0.658331	1.35095	1.82399	0	1.15651	1.65539	1.26879	0	0
LNC_003705	XLOC_039383	lincRNA	5.6707	3.44984	4.52791	3.08348	2.88941	2.61412	11.0195	6.4832	4.74258	10.6674	11.8618	8.73437	5.62841	5.78216	6.37216	1.74966	2.01472	4.97317	5.56832	5.53291	11.272	10.3707	4.21463	5.45498
LNC_003706	XLOC_039384	lincRNA	3.36419	1.53048	2.08537	1.38487	1.22597	1.53802	1.95122	2.17495	2.45624	1.96492	2.24644	1.81358	3.90373	2.3156	3.37151	0.580243	1.17707	2.02279	1.79223	1.89338	4.05616	2.97879	1.5532	2.51485
LNC_003707	XLOC_039385	lincRNA	77.819	53.0955	11.9764	138.494	67.9908	128.107	30.7619	12.4368	20.2792	53.7357	98.4066	69.4831	319.089	95.838	195.561	50.5678	93.8881	254.15	100.896	135.296	77.5939	196.187	10.6119	34.3798
LNC_003700	XLOC_039375	lincRNA	4.03079	1.60714	1.87701	2.03872	1.76417	2.025	3.01767	3.34975	2.28637	3.79569	3.14457	3.3962	3.89354	2.53296	3.33132	1.71226	1.58855	2.0995	4.77513	4.39168	7.07334	6.20635	2.7738	4.13652
LNC_003701	XLOC_039378	lincRNA	0.61245	0.453222	8.67521	0.785369	1.40346	0.571165	0	2.1963	0.310634	1.23811	0	0	0	1.79827	2.09705	0	0.874797	1.25033	0.490651	0.468906	0	0.338069	0.581126	0
LNC_003702	XLOC_039379	lincRNA	0	0	0	0.0493391	0	0	3.61992	0.778837	0	2.02857	1.49514	1.0308	0	0	0	0	0	0	1.39746	1.49547	2.80851	2.18875	0.82043	3.11312
LNC_003703	XLOC_039380	lincRNA	3.41394	1.59306	4.44345	2.24589	1.53614	2.5588	2.97731	6.78574	4.34434	2.38572	3.02461	4.04506	3.98146	3.59664	3.76651	0.822871	1.82809	2.03418	3.16595	2.8641	7.79574	6.07295	2.02694	3.88906
LNC_001388	XLOC_016227	lincRNA	59.6253	35.6345	40.8176	34.5575	30.2065	39.2001	20.5906	13.5945	150.041	26.6418	11.7601	4.02478	35.7021	80.3803	133	34.524	34.8077	17.7592	21.8736	12.0152	10.3337	27.5738	37.9931	12.6904
LNC_001389	XLOC_016229	lincRNA	1.85162	1.56492	0.564461	0.96473	0.71543	0.770125	1.56449	1.5469	2.85562	0.711129	1.73312	0.572246	2.57023	2.19631	4.03093	0.648366	1.60587	0.834416	0.856216	0.91375	1.91968	2.63534	1.14971	1.09518
LNC_000514	XLOC_006046	lincRNA	5.22288	4.2704	2.35067	2.88159	3.01362	3.06359	3.44751	5.04711	4.30822	2.18226	3.66728	2.65268	5.16712	4.40354	5.39758	4.71066	4.34744	3.28007	1.20582	1.58964	1.73254	2.40354	6.00965	2.52658
LNC_001383	XLOC_016190	lincRNA	1.71151	0.53349	1.02561	0.46949	0.830208	0	0.250031	0.896133	0.964106	0	1.35078	0.489738	1.27429	3.15192	1.17114	0.333159	1.09374	0.263642	1.23779	0.292615	0.717637	0.855784	0.364558	0.499356
LNC_001380	XLOC_016159	lincRNA	3.63882	12.0573	8.88803	14.2467	7.44459	8.5194	6.6513	7.25141	2.95271	7.68291	1.14171	3.62781	0.732958	0	4.82118	7.538	4.97686	4.59969	9.93712	4.30452	5.69389	6.0255	4.05434	5.31268
LNC_001381	XLOC_016183	lincRNA	51.9546	36.6433	27.9164	7.36537	25.793	14.6343	21.8438	60.3774	26.0725	14.2731	15.6676	5.26849	23.8775	52.6917	62.7727	25.9411	17.4088	10.0276	6.44322	3.57391	4.78829	5.03938	52.4009	19.0475
LNC_001386	XLOC_016224	lincRNA	3.08844	1.28897	5.91125	5.4302	6.63342	12.8356	4.03173	13.503	10.9586	7.11727	2.43431	3.83379	9.28078	12.7448	11.6367	3.98917	9.45633	9.6926	4.66161	3.41151	5.99411	4.76482	2.86274	11.2882
LNC_001387	XLOC_016226	lincRNA	1.09521	1.65776	1.58064	1.42792	3.41722	0.713166	0	0.879015	1.48196	0.980759	1.08247	4.6768	2.34047	2.19692	5.21163	4.47485	2.59514	0.983365	0.580242	0.556872	0.439872	3.19411	2.06979	3.07104
LNC_001384	XLOC_016196	lincRNA	1.20626	0.984653	0.473529	0.370366	1.20353	0.679113	0.0419717	3.44228	0.805513	0.91781	1.16649	0.0817419	0.483715	0.798869	0.860752	1.33376	1.28742	0.359683	0.790667	0.440953	0.208011	0.220269	1.85637	0.497065
LNC_001385	XLOC_016217	lincRNA	2.24052	0	0	0.487933	1.16836	0.733905	0.488822	1.80001	0.378987	1.00274	1.10917	1.4345	0.796577	5.63555	1.07182	1.30758	1.59154	2.00866	1.18567	0	1.34714	1.63141	3.52664	1.04919
LNC_003461	XLOC_038522	lincRNA	1.29676	0.839807	2.15399	1.80986	1.3683	2.01172	1.9048	2.24526	2.2302	2.4292	2.40495	1.5305	1.8553	2.36268	2.11268	1.00899	1.56492	1.93758	2.45101	1.33421	3.48942	1.49855	1.40368	1.78296
LNC_003740	XLOC_039471	lincRNA	1.71084	2.16608	0.0651067	0.243652	0.424983	0.979783	0.205496	0.719669	0.315676	0.356257	0.425629	0.867813	2.95897	2.30961	2.8686	0.453825	0.525137	1.61104	0.0858644	0.079986	0.743407	0.298709	0	0
LNC_003460	XLOC_038521	lincRNA	9.22057	5.13171	8.01008	4.60386	3.14661	3.21867	4.3724	2.88804	5.52327	4.53323	4.22796	3.57878	7.34548	8.56576	9.37293	2.10675	2.16201	7.09619	2.98909	2.32898	6.40051	4.67768	2.0187	2.83594
LNC_004925	XLOC_042556	antisense_lncRNA	3.35312	0	0	0	0.422466	0	0	1.99747	0	0.377203	0.40624	1.43689	0.3046	2.4305	1.12363	0	0.399851	0.382052	0.449349	0.428502	0.343744	1.23927	0.531387	2.29038
LNC_003152	XLOC_036683	lincRNA	0	0	0	0	0	0	0	2.24518	0.210499	0.0948929	0	0	0	0	0	0	0.299943	0	0	0	0	0.0794417	0.134253	0.0849842
LNC_002498	XLOC_028613	lincRNA	9.41314	11.7088	22.8234	17.9824	11.2456	15.7599	10.3624	16.9417	19.118	22.4769	19.5724	10.7004	7.22749	24.075	18.1988	6.9157	2.0864	23.4558	9.28433	7.47907	16.2277	9.02353	5.57603	11.3767
LNC_000504	XLOC_006019	lincRNA	0.0586208	0.000167648	0.00122342	0.988915	0.441032	1.80363	0.631746	0.233443	0.598548	0.367544	0.682675	1.23482	0.425318	0.00390501	1.23222	0.825154	0.11043	1.05803	0.590841	0.535539	0.859808	0.0519686	2.89091	0.971676
LNC_003449	XLOC_038479	lincRNA	0.454682	0.208386	2.00406	2.0297	0.216686	0.730543	0.598588	2.13201	1.07583	0.82601	1.27833	0.585549	1.71197	1.43213	1.07496	0.265444	1.09147	0.844951	0	0.700199	1.1551	0.514867	0.291675	1.16952
LNC_003448	XLOC_038473	lincRNA	7.3796	0	0	1.80841	4.49454	3.22877	4.81335	3.1387	3.71127	1.58722	12.0644	0	9.42955	4.23394	17.7955	4.13385	7.97633	4.36264	3.54701	1.74453	2.5525	7.17569	4.49528	0
LNC_003166	XLOC_036910	lincRNA	0	1.57753	0	0.453594	0	1.34914	1.83013	0.839673	0.354528	1.40912	0.516232	1.34379	1.1238	6.26917	0.493651	1.22389	1.98953	0.943784	2.22602	1.06705	1.69018	2.29838	0.660974	0.487897
LNC_000515	XLOC_006046	lincRNA	1.28674	6.83282	3.19557	5.37987	5.41695	3.48735	6.20632	12.2994	2.78667	7.3318	10.2353	3.39239	1.95741e-06	1.40546	4.08512e-05	4.48635	4.01077	4.29437	3.34774	5.58945	5.27436	4.06346	4.26121	4.43277
LNC_003015	XLOC_034434	lincRNA	0.239014	0.560572	2.03689	0.729116	1.10826	1.73062	1.38971	0	0.533648	1.05154	1.3721	1.16946	0.613257	0.42493	0.354611	0.251069	0.899412	0.945812	0.633702	0.5163	1.55954	1.26787	0.279061	0.696895
LNC_003443	XLOC_038452	lincRNA	0.751565	2.63246	0.506098	2.78098	1.91199	0.940286	2.96468	3.98317	1.14308	4.85007	6.13545	13.7907	5.87936	1.55502	1.38525	3.94999	4.59324	5.73254	3.67	2.31303	9.22289	16.0714	9.36714	0.985598
LNC_003442	XLOC_038449	lincRNA	11.1575	8.47579	41.3522	27.5687	8.80336	25.8315	17.4658	0	24.1791	25.0557	30.3917	19.8789	14.1127	23.9141	8.69517	10.7842	8.03422	19.4012	18.0283	17.8819	10.5409	27.8588	23.9506	9.57808
LNC_003441	XLOC_038447	lincRNA	1.63757	2.81653	0.722424	4.37963	2.35493	3.58577	1.03407	0.825809	0.722416	2.44208	3.81918	5.13423	2.8027	2.29109	1.93175	2.24378	3.49961	13.9423	3.76405	5.27063	2.86251	4.66049	0.967368	0.525578
LNC_003440	XLOC_038445	lincRNA	19.6669	43.789	47.3532	52.9078	22.7927	58.5726	10.9933	0	30.101	13.811	9.69482	3.03465	49.613	45.6156	44.7879	13.3272	16.3061	32.4779	7.35094	18.2805	30.6696	31.4058	19.9152	27.7501
LNC_003447	XLOC_038472	lincRNA	1.63302	0.820057	1.37206	0.565113	0.699109	0.615477	19.7422	2.10827	1.02601	0.350938	2.50644	1.42168	1.15446	1.59423	1.41669	0.316339	0.51441	1.07481	1.52747	1.07483	3.17885	2.2625	1.59599	1.52746
LNC_003446	XLOC_038467	lincRNA	5.57862	3.06129	5.68778	2.91179	2.84189	3.78849	12.0981	5.10158	6.12235	9.80248	9.95949	6.47683	6.59318	5.58686	6.94589	1.89783	2.48123	5.33709	5.908	5.66758	12.1464	10.3986	3.05751	5.07131
LNC_003445	XLOC_038461	lincRNA	2.47108	1.00198	9.33762	2.54864	4.12329	8.33001	2.42085	1.52605	1.88154	2.45844	0.956104	3.88628	0	1.99004	0.99073	6.43434	11.1226	3.18057	4.74879	2.76775	0.70477	0	1.15233	2.6909
LNC_003444	XLOC_038456	lincRNA	6.34852	1.53595	7.24813	3.93317	5.5322	3.095	1.91529	1.19197	4.9591	4.56305	5.92913	5.58687	6.62345	7.6409	19.3721	11.0802	5.48833	7.71673	0.76335	5.16365	2.28862	3.66651	6.41468	2.10072
LNC_004712	XLOC_042061	lincRNA	4.22044	2.30861	0.49319	2.25976	2.396	0.609445	32.5774	3.45586	4.65148	0.748145	6.76546	3.30806	3.90123	6.05897	5.38656	1.92874	1.58354	1.78244	2.68965	1.12959	3.23694	4.54677	4.92803	1.68061
LNC_004713	XLOC_042065	lincRNA	5.04562	3.72925	4.75959	3.99934	3.5264	5.99695	4.49219	4.82363	4.61941	4.52126	7.1348	6.00256	4.40369	4.12574	5.85349	2.40044	3.25331	4.33636	4.1767	3.04594	8.35805	4.35839	2.666	3.27717
LNC_004710	XLOC_042054	lincRNA	2.48883	1.33105	3.28263	1.7576	1.14458	2.40486	2.83616	1.5261	2.4457	2.48001	2.84279	1.67036	1.8652	2.22552	2.96673	0.787986	1.18917	1.98895	1.8478	1.30783	2.84937	2.60518	1.39432	2.09898
LNC_004711	XLOC_042057	lincRNA	5.12548	3.22275	3.19813	2.49068	2.99986	2.49223	3.23118	3.36929	3.32133	3.63448	4.46287	3.29968	5.11743	4.23541	5.42778	2.20879	1.88384	3.57017	2.94317	2.3729	6.65197	3.91593	1.84299	5.10226
LNC_004716	XLOC_042083	lincRNA	1.35515	0.663382	0.732566	0.545269	0.567055	0.792235	1.42438	1.54754	1.06354	1.71037	1.5865	0.890884	1.36135	1.13462	1.55956	0.639354	0.654992	1.03767	1.56849	1.39501	2.20467	1.70736	1.14559	1.54466
LNC_004717	XLOC_042086	lincRNA	6.86789	3.64931	3.48413	4.07637	3.06626	2.50505	5.74323	5.43439	4.55599	5.00578	9.23529	3.09075	4.10033	5.82165	7.00021	1.75415	2.08741	5.30021	4.8597	3.93162	6.44782	7.76463	3.82959	3.72497
LNC_004714	XLOC_042071	lincRNA	1.06937	0.770462	1.01593	0.83297	0.560567	0.96443	1.23493	1.20757	0.888254	1.08629	1.82841	1.07635	0.92945	1.52227	1.31968	0.527576	0.648424	1.04959	1.26273	1.17087	2.05054	1.55765	1.00678	0.7176
LNC_004715	XLOC_042079	lincRNA	3.31462	1.49636	2.44674	1.47995	1.01743	1.7536	1.35888	2.7786	1.44983	1.02056	0.783076	1.1038	2.65823	2.11594	3.05687	1.20064	0.744069	1.53262	1.3242	1.14609	1.56225	2.82908	0.444375	1.04667
LNC_004718	XLOC_042087	lincRNA	161.178	101.347	145.3	122.949	84.547	81.8054	128.087	77.6012	172.914	111.323	125.339	79.7035	215.261	166.085	172.181	68.7819	67.5161	120.308	83.5889	75.9722	143.593	160.695	60.8618	79.5734
LNC_004719	XLOC_042089	lincRNA	6.27896	2.09029	1.83572	3.18081	2.18494	3.36558	5.73994	7.6806	5.88099	4.3555	3.4145	4.70907	5.27612	6.20898	7.54616	1.69126	2.89308	2.23642	4.90311	3.19254	5.55142	6.73783	3.75085	4.32428
LNC_003011	XLOC_034364	lincRNA	0.428261	0.681941	1.19257	0.614082	0.713768	0.275578	0.314404	1.21029	0.627797	0.392535	0.650362	0.551427	0.888	0.422937	0.302499	0.583153	1.1708	0.269007	0.709681	0.881051	0.496802	0.439004	0.925979	0.520225
LNC_000516	XLOC_006046	lincRNA	3.01946	1.21928	1.78701	0.905083	2.30437	1.85308	2.10376	1.7601	1.4099	1.09835	1.81213	1.19085	2.64886	1.92945	2.34697	3.21431	2.21426	4.01914	2.6973	2.00574	2.49247	1.87216	1.32453	2.29616
LNC_005276	XLOC_043574	lincRNA	0.881231	0.464223	0.730635	0.38092	0.397907	0.279534	3.53853	0	0.662561	2.78585	1.33293	2.39529	0.803175	0.780705	0.81765	0.285696	0.283636	0.60088	0.43352	1.30973	5.1317	5.05713	3.30804	3.22521
LNC_002602	XLOC_029723	antisense_lncRNA	0	0	0	0.748329	0	1.20105	0.719536	2.70442	1.67751	1.46558	0	0	0	0	1.72448	0.958728	0	1.43408	0.853754	0	0.636695	2.33977	1.03017	6.36125
LNC_003013	XLOC_034381	lincRNA	0.453169	0.438518	0.527217	0.759145	0.765868	0.402657	0.711613	0.457219	0.574986	0.390074	0.423639	0.218797	0.465289	0.818109	0.559335	0.247922	0.574438	0.842815	0.329362	0.349744	1.1889	0.753835	0.718006	0.408643
LNC_004888	XLOC_042473	lincRNA	4.78335	2.84372	3.99824	4.07104	3.16564	2.62062	5.36289	3.51728	3.69176	5.27487	6.55062	3.56583	4.42424	4.52658	4.72051	1.78482	1.87267	4.05609	4.10367	4.17197	4.47047	4.78541	2.55698	3.34603
LNC_000833	XLOC_009555	lincRNA	9.80242e-27	0.108518	0	0.0655631	0.25132	0.077178	6.49206e-19	0.239857	2.02789e-17	0.183035	0.226919	1.93689e-10	1.44467e-06	2.73319e-15	0.143011	0.108999	0.825279	0.392329	0.0766318	0.113002	0.24424	2.89465e-05	0.570548	0.0522752
LNC_000832	XLOC_009555	lincRNA	0.0642746	0.000101881	0.0936034	0.306706	0.295768	0.0140285	6.91695e-05	0.000370954	0.0925631	0.328475	0.232612	0.160318	0.205912	0.0745253	0.00069741	0.283641	8.52681e-06	0.464663	0.391527	0.323959	0.320332	0.125797	0.152662	0.0706086
LNC_000831	XLOC_009555	lincRNA	0.14646	0.0782912	0.0199562	0.330119	0.317946	0.492992	0.182965	0.197598	0.21489	0.028697	0.175826	0.230047	0.281552	0.220928	0.331687	0.341471	0.829182	0.813885	0.0817018	0.200485	0.3153	0.361615	0.200725	0.191954
LNC_000830	XLOC_009545	antisense_lncRNA	1.48367	0.247281	0	0.221062	0.645224	0.420923	0.489352	1.51013	0.940693	1.01584	0.769693	1.19414	1.49301	2.17558	2.67581	0.324714	0.669581	0.390776	0.305548	0.714749	0.597921	0.424329	1.97524	0.577176
LNC_000837	XLOC_009672	lincRNA	1.71691	0.698311	3.13444	0.488182	0.730378	0.780119	0.312811	0.822669	0.961245	0.325254	0.487012	0.228702	1.30723	1.43786	1.20591	1.24382	0.428196	0.250626	0.489807	0.639296	0.23108	0.272535	1.38076	0.796048
LNC_000836	XLOC_009633	lincRNA	0.282224	1.11608	1.69971	4.0888	1.0693	1.25336	0.931604	1.47291	0.930672	3.58187	1.26135	2.36223	0.571934	0.998609	0.306089	0.617647	2.34609	2.88283	4.66299	3.80854	3.75238	2.5931	0.821747	1.73551
LNC_000835	XLOC_009615	antisense_lncRNA	0	0.757868	0	1.3204	0.391768	0.93576	1.37006	0.620624	1.05897	0.705641	0.755619	0.335776	1.14367	1.12496	0.344418	0.457501	0.747981	0	0	1.20207	0	3.19339	0.99442	1.4165
LNC_000834	XLOC_009602	antisense_lncRNA	2.75357	2.68172	2.10423	1.96802	3.6918	1.41575	2.92458	1.49941	2.68477	1.92892	2.2915	2.57228	2.13679	3.71561	3.28182	3.78103	2.4217	1.90602	2.32432	2.33229	2.67301	3.10966	2.83481	3.02734
LNC_000839	XLOC_009740	antisense_lncRNA	0.387214	0.709162	0.561718	1.54385	1.22368	0.598576	0.554628	0.0744544	0.360274	0.444246	0.483148	0.457002	0.378168	0.852913	0.673396	1.24279	1.35537	1.32528	0.535776	0.697241	1.31077	0.708965	1.19504	0.466533
LNC_000838	XLOC_009720	lincRNA	3.93008	3.06366	3.791	6.16285	5.99412	9.2996	1.59135	3.60537	2.55571	3.08587	3.80807	4.75365	4.84689	5.31402	4.95966	7.36979	8.27244	6.81097	4.28307	4.31885	5.19353	3.66716	3.98815	3.08744
LNC_000517	XLOC_006046	lincRNA	3.5615	2.57422	2.42788	2.83925	3.99676	5.0098	2.38363	3.58504	2.68202	2.57088	2.90543	3.10526	5.05079	4.08534	4.0916	3.41989	4.64552	4.36211	2.02599	2.96353	3.26554	3.0862	3.12629	1.67102
LNC_005277	XLOC_043575	lincRNA	0	0	0	0	0	0	20.801	57.5156	0	4.05925	10.6236	5.54999	0	0	0	0	0	0	17.8735	6.61839	7.94828	14.9548	20.2204	60.2188
LNC_004391	XLOC_041269	lincRNA	0	0	0	0	0	0	0.491933	0	0	0.243612	0.301778	0.502541	0	0	0	0	0	0	0.54172	0.373128	0.588175	2.38498	0.744613	0.309755
LNC_004889	XLOC_042474	lincRNA	0.394673	0	3.47099	0.244212	0	0	0.518794	1.86153	0.600269	0.803719	0.280884	0.254086	0.219934	0.273703	0.489736	0.691474	0.850952	0	0.641633	0	0.74335	1.10874	0.756075	0.520082
LNC_000545	XLOC_006415	lincRNA	0.608453	0.443303	0.295183	0.400514	0.643275	1.50174	0.524771	1.28084	0.563914	0.51016	0.467402	0.749323	0.714393	0.829703	0.74104	1.52833	1.07318	0.487445	0.527498	1.10255	0.694384	0.459351	0.722371	0.444856
LNC_000230	XLOC_002622	lincRNA	10.3004	1.60205	0	1.34226	8.2522	2.32397	7.33149	9.44567	9.47045	2.44758	1.49917	0	6.4484	9.45084	8.11217	1.59831	0	0	0	2.71906	2.0227	1.88479	3.45205	6.86111
LNC_004626	XLOC_041838	lincRNA	9.07066	6.0909	6.02355	5.54641	2.42171	2.88311	9.82444	4.53764	7.08513	9.85361	13.0833	7.22653	6.96373	8.45433	8.44689	2.742	2.2648	5.98048	3.77623	4.63003	12.7148	11.9279	3.54882	6.88239
LNC_004627	XLOC_041839	lincRNA	14.7939	7.71119	9.05664	5.6684	6.37443	7.13565	9.32452	9.48291	9.04631	7.89241	15.1041	8.34528	16.6816	14.5606	18.1202	6.51421	6.52026	11.4781	8.17371	7.41071	11.2921	12.8097	7.19623	7.65563
LNC_004624	XLOC_041832	lincRNA	4.29973	1.54446	1.65056	1.06801	1.07234	0.989978	1.99963	1.77315	1.41082	1.036	1.58901	1.46574	1.72722	2.18612	2.47338	0.8858	1.27643	2.12217	0.207457	1.16901	3.07169	1.00674	0.732033	1.12277
LNC_004625	XLOC_041836	lincRNA	0.450324	0.206232	2.97505	0.730615	0.214466	0.240818	0.197627	1.05559	0.304436	0.409095	0.421859	0.386625	1.35704	0.404907	1.24015	0	0.216216	0.418508	0	0	0.572224	0.680079	0	0
LNC_004622	XLOC_041830	lincRNA	2.71407	2.50857	1.3638	2.05108	1.48086	2.83258	2.4966	2.29287	2.08602	4.17093	2.94988	3.91867	3.70089	2.87669	2.79881	1.43997	1.30718	3.35511	2.44229	3.29713	2.87159	3.86478	1.91334	1.11977
LNC_004623	XLOC_041831	lincRNA	4.7432	1.78417	0.980127	1.57204	0.529091	0.605238	1.43952	3.86471	4.43947	4.46315	3.10347	1.64443	6.12593	5.26746	6.01789	0.958758	2.62402	1.77234	1.18861	1.68457	2.29927	2.87709	0.699985	2.14702
LNC_004620	XLOC_041827	lincRNA	2.37076	1.71542	2.50972	0.983459	1.31729	1.69681	3.65874	2.73011	3.32346	3.26785	2.85827	2.34976	2.67954	2.51483	2.82875	0.955238	1.41806	1.68187	2.31589	1.68479	3.61265	3.96951	2.09356	2.31841
LNC_004621	XLOC_041829	lincRNA	9.26486	8.44313	12.9481	8.91	8.69413	1.70978	3.85651	3.06168	9.83349	7.33245	10.7346	3.76442	5.3381	10.9839	13.6719	1.47308	5.95666	4.49124	5.314	3.83805	5.50927	2.73897	5.55198	2.98768
LNC_000947	XLOC_011373	antisense_lncRNA	2.70908	1.86105	2.57046	3.71894	4.51813	5.88118	1.69783	1.92487	2.05598	1.89797	2.45378	2.74132	4.26814	3.79539	3.48766	4.54105	3.77071	4.55563	3.29345	2.92065	2.94838	2.87612	2.71655	2.65832
LNC_000946	XLOC_011373	antisense_lncRNA	4.35476e-06	0.785177	2.19288	1.38317	0.694797	0.908789	0.677124	1.02836	3.08048e-05	0.474253	0.143572	0.354003	9.14422e-06	0.000274422	0.356264	0.592942	1.21738	0.00011417	0.524507	1.92852	0.705497	0.225204	0.625554	0.388801
LNC_000945	XLOC_011318	lincRNA	1.07788	3.33095	1.28154	1.64557	2.52518	2.98267	2.51217	4.11388	1.28676	1.82806	2.61076	2.0411	1.54533	1.2999	1.5018	2.99719	3.85126	2.95081	3.14565	2.54279	1.81281	2.11449	4.06465	1.63125
LNC_000944	XLOC_011311	lincRNA	0	0	0	0	0	0	0	0.534047	0	0	0	0	0	0	0	0	4.53446	0	0	0	0	0	0	0
LNC_000943	XLOC_011287	lincRNA	0.640314	1.10539	0	0.586464	1.60835	0	0.421363	3.00575	1.62322	0.217957	0.45111	0.618451	0	0.434387	0.57292	1.96266	4.37908	1.33712	1.04595	0.246478	0.202897	0.181006	2.4624	0.413675
LNC_000942	XLOC_011251	lincRNA	0.749876	0.969557	0.00255242	0.430634	0.00277161	0.00290129	0.00279263	2.25678	0.00213393	0.807915	0.720462	0.00273849	0.00255109	0.00266236	0.0021163	0.798969	0.00309713	0.738771	0.00358513	0.0032733	0.640776	0.00248528	1.52509	0.0025104
LNC_000941	XLOC_011251	lincRNA	2.00288e-05	6.48446e-05	1.43487	0.989805	1.02605	1.08144	0.651972	0.00023762	1.27132	3.99503e-05	0.259266	0.507354	0.732449	1.0367	0.997698	0.000147015	1.4793	5.95947e-06	0.928252	0.557232	2.48522e-05	1.25727	0.000114707	0.793388
LNC_004629	XLOC_041842	lincRNA	24.0063	19.2913	32.1008	19.0587	16.2276	17.0323	20.7649	12.6223	29.1325	18.8382	23.7004	15.8312	25.6863	26.9177	26.5864	9.97628	9.32792	21.1206	11.8594	11.3219	24.0779	25.1158	8.55375	12.8994
LNC_003883	XLOC_039885	lincRNA	2.02172	0.111827	0.645369	1.00108	0.467114	0.505559	0	0.783024	0.256386	0.461759	0.697616	0.433911	0.679941	0.546269	2.50195	0.147487	0.121703	0.355398	0.69468	1.29881	1.63314	0.772109	0.326549	1.04378
LNC_001568	XLOC_017816	antisense_lncRNA	0.559224	0	0	0.131598	0.30617	0.0816166	0.443261	0	0.226998	0.153658	0.0766024	0.216023	0.13011	0.642127	0.179254	0	0.161811	0.394732	0.0925707	0	0	0.12879	0	0.204708
LNC_003882	XLOC_039881	lincRNA	27.5434	12.6755	26.0116	14.0523	6.54111	18.7648	26.5577	27.4749	21.6955	9.28484	25.4005	12.8929	37.9711	37.026	75.508	4.03168	9.34861	15.6318	5.19515	5.10813	19.9624	19.8661	8.76148	8.76126
LNC_001566	XLOC_017783	antisense_lncRNA	3.60738	3.64976	2.78607	1.98333	3.63886	2.95746	1.53031	3.7056	0.994378	2.63363	3.52753	0.458745	1.40382	1.18544	1.08196	6.23753	8.50966	4.09295	2.87937	3.16114	1.33787	0.513872	4.33466	2.16043
LNC_001567	XLOC_017784	lincRNA	3.24998	2.12567	0.557565	1.54255	2.41281	0.898552	0.558278	2.64677	0.429888	0.57807	2.37695	0.181974	1.28083	0.758301	0.991163	3.46446	3.05419	2.95819	0.694104	1.08822	0.539869	0.480865	3.81114	0.180702
LNC_001564	XLOC_017734	lincRNA	0.152258	4.89059e-07	0.788899	0.159837	0.4758	0.949734	0.0487043	0.215285	0.412944	0.194335	0.0943179	0.220053	0.211885	0.147238	0.207954	0.468705	0.157658	2.24007e-07	0.075425	0.154698	0.292363	0.113338	7.43494e-06	0.108801
LNC_001565	XLOC_017742	lincRNA	6.69539	0.713511	1.37258	0	0.446433	0.163005	1.12111	3.4677	0	1.30821	1.9183	0.273722	0.121711	0.279266	0.59826	0	0.153381	0.149017	0.174789	0	0.136571	0.242579	3.288	0
LNC_001562	XLOC_017725	lincRNA	0.473348	0.574662	0.829079	0.681295	0.677478	0.870471	0.625947	0.64208	0.678315	0.651937	0.492133	0.53774	0.914976	0.873971	0.549614	0.731184	0.524396	0.394577	0.74014	0.429789	0.47488	0.483357	0.2172	0.535505
LNC_003881	XLOC_039876	lincRNA	1.27775	0.597959	1.03522	0.567538	0.783487	0.361579	1.19834	0.803083	1.2263	1.53649	2.05057	0.658036	1.47445	1.51279	1.97016	0.162684	0.336641	1.02122	1.35168	0.645536	0	1.42615	0.407956	0.501427
LNC_001560	XLOC_017718	lincRNA	1.18866e-08	3.40981e-09	1.43975e-09	0.338866	0.639006	5.9039e-12	1.93701e-21	2.44974e-09	9.25964e-20	0.000548413	0.0803766	9.02902e-05	1.35633e-15	0.272196	0.370565	3.04239e-57	2.39829e-07	0.234449	0.220297	4.75145e-07	0.100408	0.214081	1.45172e-26	4.1525e-56
LNC_001561	XLOC_017718	lincRNA	0.678774	0.000265514	3.79771e-07	2.48662e-05	0.22907	1.75947e-05	2.61023e-05	0.269386	1.73474e-05	0.173725	3.66216e-05	0.325039	3.37669e-05	0.298654	0.523177	0.127898	0.00034247	6.68016e-07	0.389462	1.44844e-05	0.546439	0.22533	0.222926	1.37313e-14
LNC_000082	XLOC_000993	lincRNA	0.330718	0.658015	6.14205e-07	0.392749	0.37642	0.12386	5.36684e-07	1.15681e-05	0.252534	6.29234e-06	0.338515	0.851759	0.476916	0.693225	0	0.723779	0.147348	0.116298	0.410878	0.127482	0.125944	0.355433	8.11514e-06	1.12595
LNC_003880	XLOC_039875	lincRNA	3.21178	1.60888	3.36408	1.06983	1.24421	2.65012	2.61671	1.85811	4.29149	1.25047	1.17245	0.827112	4.1753	2.65983	4.22217	1.1246	2.09122	1.96542	0.443186	0.99101	4.04544	3.0833	0.936896	1.10895
LNC_002940	XLOC_033237	lincRNA	0.543154	0.555492	0.71236	0.657505	0.192728	0.214645	0.178864	0.317704	0.137707	0.370508	0.190061	0.174871	1.23289	0.544724	0.157803	0.237794	0.782851	2.27585	0.889969	0.209169	0.865879	0.77089	0.523498	0.346238
LNC_003887	XLOC_039891	lincRNA	9.53901	6.59021	11.0111	5.19935	4.20284	4.54791	15.966	4.46365	10.5674	14.785	9.812	11.0087	8.35118	9.68664	11.1337	2.11935	2.45188	6.41721	3.6742	4.1902	12.3368	7.12867	4.17504	2.72965
LNC_003745	XLOC_039481	lincRNA	2.42864	1.32127	3.0846	1.32967	1.3071	1.51729	5.7035	2.16171	2.99873	4.5049	5.45918	3.32058	3.2869	2.22885	2.89769	0.943017	1.02627	2.0248	2.87551	2.36873	6.03857	4.84377	1.15136	2.44461
LNC_000080	XLOC_000987	antisense_lncRNA	0.231609	5.0908e-06	0.202744	0.0767472	0.32212	1.03548	0.00029324	0.545049	0.577508	0.218026	0.0432854	0.340063	0.227517	0.438356	0.645638	0.763412	0.0721263	2.45126e-08	0.261663	0.491637	0.199212	1.06947	0.930962	0.00595473
LNC_003886	XLOC_039888	lincRNA	1.58923	0.800165	2.11652	0.537981	0.836048	0.788141	0.999044	1.75659	1.53566	1.24545	0.937922	0.487259	1.57493	2.05092	2.39284	0.397492	0.765667	1.4917	1.74936	1.16702	1.56852	1.99726	0.587272	0.840006
LNC_002093	XLOC_023647	lincRNA	4.15492	2.83449	0	3.52037	2.09191	4.0296	3.99607	1.97948	3.65208	2.61784	3.21971	4.27346	1.20854	4.41188	1.85262	0.970859	1.58573	2.65217	4.01027	3.82342	1.70478	4.30136	3.68806	3.40261
LNC_002092	XLOC_023646	lincRNA	2.70016	4.4303	0	3.74699	11.3957	4.65455	5.28915	3.35017	0.685038	7.14405	2.1049	4.2258	0	0	0	10.5165	6.50175	2.58172	5.15279	9.02622	6.85577	0	3.76844	2.95008
LNC_002091	XLOC_023634	lincRNA	0.432051	0.66856	0	0.572788	0.688346	0	1.69544	0	0.877312	0	1.29832	0.551336	1.36625	3.99095	1.92394	1.51084	0.610463	0	0.680469	1.31138	0	0	0.8132	0
LNC_002090	XLOC_023627	lincRNA	0	0.478858	0	0.414211	0.494063	0	0.842623	0	0	1.29894	2.3609	2.06385	0	0	0	1.69019	0	0.436475	0	0	0	0	1.21906	0
LNC_002097	XLOC_023660	lincRNA	7.95879	2.9286	2.07678	7.50882	9.04269	4.88943	3.06077	13.6838	3.32773	3.75328	2.83218	2.38388	8.33319	10.1988	12.7372	6.54126	2.6363	4.33125	4.40262	2.12516	8.264	7.05217	1.75886	6.6942
LNC_001322	XLOC_015401	lincRNA	10.8009	13.6804	3.41668	24.8028	7.50623	6.25165	4.45645	6.9913	1.15449	9.82619	23.5902	10.0541	20.4869	10.879	34.0538	19.7802	17.4167	34.6828	10.5526	12.7904	11.1335	12.0448	5.31326	13.9781
LNC_002095	XLOC_023657	lincRNA	0	0.104212	0	0	0	0	0	1.09686	0	1.18732	0	0.101377	0	0.101776	0	0.137834	0	0.110796	0	0.121395	0	0.270857	0.15268	0
LNC_002094	XLOC_023651	lincRNA	3.28544	1.82726	4.90904	0.318704	3.77959	3.14613	2.65327	3.60116	1.28142	1.367	2.18991	0.975377	2.774	3.97603	4.96418	2.65739	1.44893	3.81774	4.48665	2.32829	0.625928	2.81424	0	1.36666
LNC_002099	XLOC_023671	lincRNA	9.49028	35.2981	17.3895	22.8885	19.4047	19.2359	18.1723	11.9745	17.3051	20.8568	18.8826	27.3148	15.6704	14.7834	14.3486	17.4147	14.4679	12.7617	25.808	22.5505	18.1322	23.5142	9.77369	25.6893
LNC_001323	XLOC_015408	antisense_lncRNA	0.388316	0.438997	9.5541e-06	0.302437	0.225753	0.114072	0.294222	0.670791	0.12339	0.15025	0.372948	0.235386	0.328902	0.116646	0.264372	0.36629	0.673642	0.68039	0.314971	0.684488	0.535519	0.379059	0.302402	0.314111
LNC_004538	XLOC_041639	antisense_lncRNA	8.61983	4.4501	4.44325	4.78168	2.97479	2.4331	2.90335	2.2689	6.32071	3.65479	4.06033	2.48973	8.3339	7.22141	7.42492	2.00825	2.27858	6.08029	1.25157	1.51756	2.92005	3.10756	1.66093	1.26399
LNC_004539	XLOC_041642	lincRNA	0	0	0	0	0	0	0.201469	2.51213	0	0.625485	0.215224	0.59127	0	0	0	0	0	0	1.00086	0.707022	0.971621	0.693023	1.17792	2.56081
LNC_004532	XLOC_041621	lincRNA	2.49896	0.67767	0.162951	0.451989	0.705837	0.390642	1.15254	0.875783	0.126722	0.170621	0.348741	0.482729	1.42277	1.99199	1.29165	0.437592	0.360351	1.04859	0.410023	0.192506	1.59794	0.710678	0.482254	1.26673
LNC_004533	XLOC_041623	lincRNA	0	0	0	0	0	0	1.53831	1.51687	0	1.48173	0.238308	1.29963	0	0	0	0	0	0	2.37152	1.38892	2.65278	1.90672	1.58441	1.26217
LNC_004530	XLOC_041606	lincRNA	9.30121	5.11028	4.01529	3.10737	3.38852	5.37712	6.25299	9.68147	9.15961	6.6544	6.02971	4.53549	6.98062	8.91307	9.45913	2.31253	2.94622	5.28397	4.55575	3.7359	8.60208	7.79638	6.09974	3.96028
LNC_004531	XLOC_041613	lincRNA	2.7105	6.9145	4.86949	6.61977	5.33545	8.24276	8.50091	5.32065	6.606	4.33031	9.12878	3.43142	5.04459	11.1735	9.30647	2.83256	0.757152	1.41397	3.36573	0.815043	4.39547	4.03634	10.1459	2.34648
LNC_004536	XLOC_041637	lincRNA	0.642745	0.106442	0.204765	0.476741	0.111183	0.120083	4.34787	3.91874	0.48908	3.74477	4.20954	3.93152	0.649289	0.72776	1.9365	0	0.348294	0.452191	4.37508	4.70765	9.66719	9.30358	1.24632	2.88087
LNC_004537	XLOC_041638	lincRNA	2.79841	4.04108	6.80129	2.86457	4.41331	5.41878	4.07251	9.31819	3.1365	6.0224	5.58365	3.60386	2.33213	4.56112	5.8923	2.06358	1.27305	6.36727	3.85566	3.62932	8.80254	5.17397	3.40285	4.72438
LNC_004534	XLOC_041624	antisense_lncRNA	10.3075	4.71738	9.07474	6.23054	4.70357	7.97694	7.58962	9.25791	9.60257	8.04748	6.7903	6.52738	9.04111	12.2911	11.8005	5.1278	4.40027	11.211	6.24659	5.56111	8.94714	10.8955	13.5784	8.31784
LNC_004535	XLOC_041635	lincRNA	4.14345	3.04624	3.51559	3.95838	2.53462	3.07948	1.55872	5.54848	3.1513	1.00842	0.831275	3.23974	5.35465	5.3819	10.6294	3.11001	1.70537	1.85712	3.38935	2.73481	4.70349	3.85643	2.84891	4.1787
LNC_000819	XLOC_009424	antisense_lncRNA	0.491386	1.05357	1.10883	1.79493	2.25889	0.257542	0.690028	0.926414	0.30653	1.47729	0.967409	1.80658	0.00043315	1.06221	0.49916	1.48583	0.500452	1.52044	0.532662	0.561351	1.08568	0.853342	0.476639	0.837603
LNC_000769	XLOC_008794	lincRNA	0.178649	7.22541	2.38728	2.45111	4.13131	6.18413e-05	2.48396	1.1418	3.64924	2.14338	4.51943	1.74195	1.00894	8.40935	6.76256	2.59768	2.70522	5.02835	3.79948	1.0769	4.16493	4.86971	3.24944e-05	4.26354
LNC_000768	XLOC_008793	lincRNA	3.50266	8.91293	6.7406	14.965	15.2981	17.129	3.42842	4.40253	5.31888	1.14759	2.78898	14.001	8.66916	29.2742	23.9981	13.4966	3.53378	4.33019	6.53319	1.27799	4.77348	12.4348	8.08679	6.4133
LNC_000818	XLOC_009424	antisense_lncRNA	5.49205e-06	0.365358	0.761145	0.245295	3.60954e-05	1.19955	0.328267	7.98199e-06	0.746101	6.03975e-05	0.34998	0.361659	0.776698	0.000113344	0.470266	6.50896e-05	1.09781	1.56338e-05	0.76756	0.714734	0.00012682	0.766146	0.626651	0.477773
LNC_000763	XLOC_008680	lincRNA	1.56261	0.64688	0.219232	0.866791	1.11231	0.755499	1.38112	0.366019	0.809947	0.662272	0.443637	0.631751	1.2957	1.1209	1.25054	0.767318	1.10564	1.11316	0.532104	0.821281	0.371223	1.02115	0.521916	0.962286
LNC_002853	XLOC_032319	antisense_lncRNA	0.956767	0.466744	0.189476	0.327	0.209817	0.832726	0.365873	8.53174e-24	0.432835	3.14481e-40	0.144746	0.377254	0.351282	0.129247	1.29766	4.27751e-45	0.763298	0.0909304	2.89855e-65	0.422845	0.257222	0.335034	0.150587	0.381605
LNC_000761	XLOC_008680	lincRNA	0.0851502	0.55643	1.09521e-25	0.17622	0.369895	0.000384728	0.0595061	2.24835e-15	0.0988547	2.76666e-06	0.335011	0.260257	0.176862	0.685157	0.585299	0.750449	0.431477	0.131864	6.76891e-06	0.212461	0.323081	0.000518926	0.489926	0.375898
LNC_000760	XLOC_008680	lincRNA	0.0744085	0.893255	0.143366	1.68279	1.20334	0.613953	0.662773	0.0703761	0.00166405	0.416887	1.00495	1.28271	0.370355	0.294308	0.142713	0.404013	0.825115	1.58582	0.629878	0.805857	0.996494	1.02515	1.08835	0.986502
LNC_000767	XLOC_008765	lincRNA	0.661769	1.0456	0.967717	1.19626	0.951706	0.972761	0.773699	0.992008	0.828042	0.679041	0.917625	1.30771	0.852243	0.97854	0.963478	1.07769	0.803135	1.37631	0.435361	0.784121	0.546961	0.910383	1.2923	0.532952
LNC_000766	XLOC_008762	antisense_lncRNA	1.34079	0.611783	0.829137	0.377145	0.670494	0.580491	0.600677	1.146	0.856143	0.387416	0.675131	0.44548	0.559452	0.622291	0.803877	0.605741	1.03419	0.705446	0.251697	0.333845	0.284183	0.57627	1.13945	0.595906
LNC_000765	XLOC_008761	antisense_lncRNA	0.0968635	0.103762	0.157025	0.145493	0.257523	2.20699e-07	0.525741	0.536024	0.196756	0.0722351	0.244005	0.0766433	7.61508e-05	0.0945988	0.0675813	3.01357e-05	0.144013	0.152644	7.59235e-06	4.78933e-07	0.126937	0.0967131	0.000102338	0.0687253
LNC_002852	XLOC_032319	antisense_lncRNA	0.0474921	0.000444788	0.125758	8.11261e-13	1.89972e-14	4.29774e-15	0.00146979	3.85506e-14	0.642941	8.67341e-08	2.06747e-10	2.60178e-27	0.270471	9.1047e-12	0.00106858	0.263956	0.667606	7.38844e-14	2.01553e-37	0.00566371	7.71486e-12	0.00165291	2.22838e-07	1.32894e-12
LNC_003747	XLOC_039492	lincRNA	1.53061	2.95382	0.516221	0.708817	1.39284	2.88254	1.25773	1.80345	0.387992	0.779595	0.815664	1.72451	0.854416	2.11552	0.943755	2.01115	2.2007	1.59123	1.86772	1.76633	0.962399	1.50646	2.9339	1.0054
LNC_001748	XLOC_019759	antisense_lncRNA	0.821846	0.627886	2.14271e-117	0.231582	0.383432	0.29991	0.322816	1.72839	0.776268	0.325555	0.628095	1.12895	0.389151	0.621624	0.327634	0.229811	1.22335	0.638184	0.248277	0.588627	0.331696	0.604684	1.02428	0.355301
LNC_002545	XLOC_029041	lincRNA	2.7462	3.12329	5.64603	1.3093	8.04302	11.3026	2.38913	11.5301	3.70452	4.78997	0	0	4.5124	7.68297	15.7998	7.82135	8.58229	9.00303	1.36019	0	7.93478	4.6187	3.37699	0
LNC_002544	XLOC_029030	lincRNA	2.04823	0.695415	0	0.927186	1.44836	0.200744	1.18069	0.897634	0.519315	0.69905	0.178799	0.329718	0.728161	1.87423	1.32772	0.672508	1.292	0.357962	0.419921	0.19722	0.163586	1.01882	0.246965	0.650017
LNC_002547	XLOC_029043	lincRNA	0.723929	1.65078	0.729508	1.73113	1.21511	1.47879	0.683633	1.75046	0.839751	0.711766	1.73721	0.754546	3.31059	1.56401	1.83851	2.23299	2.59612	4.00222	1.83112	2.07495	0.767481	0.916506	2.35125	0.997998
LNC_002546	XLOC_029042	lincRNA	1.42417	0	0	0	0	0	0	1.15708	0.964115	0.634102	2.15635	0	5.46117	0	2.87905	0	1.3357	0	0	0	0.557845	0	0	0.679435
LNC_002541	XLOC_029024	antisense_lncRNA	0.170529	0	0.227683	1.67227	1.22972	0.838276	0.224356	2.00393	1.38331	0.695977	1.68677	1.09802	0.383083	0	0.411462	0.597417	0.490824	1.89651	0.278189	0.262514	0.646718	1.34738	2.94793	0.44318
LNC_002540	XLOC_029021	lincRNA	0.696413	0.92584	0.779208	1.24266	1.69165	0.261951	0.344615	0	0	0.834858	1.20244	0.560506	0.401163	0.79162	0.192083	0.762071	1.38326	1.34614	0.574098	0.939483	1.12429	0.996872	0.168676	1.18833
LNC_000513	XLOC_006035	lincRNA	1.00477	1.50405	1.43701	4.76383	1.55126	9.59184	0.438709	0	0.339818	0	1.47987	2.14839	2.1616	0.995736	2.34265	2.93363	1.90942	1.81415	5.34531	2.04776	4.06467	1.10417	0	2.32929
LNC_002542	XLOC_029025	antisense_lncRNA	0.921828	1.5974	1.65466	3.18589	1.02602	0.975833	2.79725	0	1.68327	1.0099	2.04012	0.949679	1.06033	1.44138	1.227	1.1298	2.79574	3.62601	1.36696	2.41585	1.78344	2.42575	1.24964	2.86801
LNC_001997	XLOC_022781	lincRNA	0.089071	0.231731	0	0.365351	0.424534	0.707218	0.235432	0.411734	0.135597	0.122494	0.243278	0.286716	0.259967	0.395147	0.423376	0.0779692	0.193401	0.566716	0.36915	0.755926	0.698019	0.719421	0.78024	0.216043
LNC_002549	XLOC_029045	lincRNA	1.87288	2.23982	0.465789	0.748707	1.56591	1.87965	0.33314	0.942054	1.31013	1.17179	0.810515	0.932075	2.98516	2.92418	2.85994	1.48782	1.32322	4.28923	0.890398	1.21496	0.53858	2.00791	1.16785	0.733093
LNC_002548	XLOC_029044	lincRNA	0.659691	1.20305	2.10393	5.2885	2.39869	3.21118	0.761831	1.53265	0.585626	2.93859	3.75417	3.29187	2.18818	1.28206	0.271628	4.04253	5.12331	9.27961	2.85677	4.06869	2.34585	2.74072	1.59861	1.12285
LNC_003155	XLOC_036806	antisense_lncRNA	1.28655	0.97814	0.869772	1.18737	1.00691	1.46102	0.860849	1.04709	1.18876	0.807825	1.27054	1.18176	1.22094	1.30064	1.17751	1.20204	1.03768	1.12985	0.854847	0.937537	0.886738	1.21739	1.28556	0.713304
LNC_000811	XLOC_009363	antisense_lncRNA	0.54768	0.500426	0.275035	0.751002	0.7649	0.953945	0.221839	0.61718	0.374456	0.385427	0.665694	0.503643	0.962633	0.695093	0.559787	1.01748	0.713051	0.603254	0.632717	0.483233	0.471331	0.661676	0.458571	0.41284
LNC_003157	XLOC_036843	lincRNA	7.01574	3.55958	9.27249	1.47132	1.13907	0.60181	7.05638	22.5406	6.23059	15.4252	5.56205	0.78549	1.78415	4.4782	5.12229	2.26958	0.938581	1.29497	0.948925	1.05916	0.89794	2.24632	6.90749	1.84333
LNC_003156	XLOC_036810	lincRNA	2.46098	2.37258	4.22174	4.54148	3.66333	4.21482	5.96257	1.05348	1.9426	3.76015	4.73135	6.74823	2.44666	3.58359	3.13226	0.877658	1.84707	4.31664	3.70151	3.3051	6.96243	4.31119	1.24186	4.31345
LNC_003151	XLOC_036673	lincRNA	1.85579	0.845385	1.51274	1.19213	1.42263	2.24033	1.19715	2.29496	1.35457	1.01507	1.24699	1.10576	1.82516	1.68262	1.9045	1.58413	1.60076	1.32805	1.12296	0.970867	0.686411	0.836108	1.79703	0.604364
LNC_003150	XLOC_036638	antisense_lncRNA	1.28649	1.06196	1.55645	0.911984	0.84732	1.23162	0.876044	1.5306	1.34529	0.590036	0.637921	1.10428	1.36776	1.77325	1.35137	0.819002	1.41118	1.87549	1.68152	1.02275	1.32582	0.99059	1.29087	0.942773
LNC_003153	XLOC_036687	lincRNA	7.6958	10.9055	7.96902	5.06498	12.1397	11.8372	2.95491	3.41567	9.47762	3.00714	3.5491	4.02163	18.5133	12.4809	12.6159	7.97355	5.66589	15.4035	3.48372	5.30756	4.68339	4.14786	2.65747	3.33779
LNC_000810	XLOC_009360	antisense_lncRNA	0.341643	0.447226	0.143387	1.54148	1.01363	1.41413	0.902629	0.395486	1.21343	0.625764	0.624145	1.68633	0.463527	0.799578	0.669922	1.09658	2.05935	0.964471	0.565462	0.790563	1.18602	1.11444	0.553458	0.417099
LNC_003159	XLOC_036873	lincRNA	0.30989	0.400364	0.808663	0.759076	0.880891	0.971658	0.69657	0.500438	0.629091	0.682701	0.67468	1.35656	0.508657	0.584654	0.516712	1.08503	0.807975	1.09739	0.463165	0.478304	1.3405	0.86024	0.724949	1.00741
LNC_003158	XLOC_036856	lincRNA	0.298333	0.166075	0.159731	0.49618	0.29612	0.527175	0.171618	0.358205	0.197521	0.196774	0.140527	0.250491	0.214123	0.306837	0.239056	0.227074	0.22566	0.294696	0.280683	0.380522	0.102509	0.120412	0.101346	0.232041
LNC_000805	XLOC_009284	lincRNA	0.44345	5.37723e-06	1.34894	9.00121e-08	4.86789e-06	0.37252	5.05738e-07	2.9135	0.0781518	1.0609e-05	0.013232	7.79489e-05	6.44117e-07	0.23119	0.271643	0.457515	1.07289	0.781894	4.06159e-06	0.275646	7.15619e-09	0.280775	2.62157	1.95456e-05
LNC_001669	XLOC_018911	lincRNA	0.538974	0.155257	7.19475e-08	0.273559	1.26846e-09	0.344179	1.90073e-07	0.570067	0.787875	0.390641	1.73822e-07	4.57682e-10	0.656953	1.55958e-17	6.86208e-10	1.0197	0.941201	0.448121	0.439038	0.287549	0.442136	0.312799	1.67227e-08	0.757968
LNC_000499	XLOC_006003	antisense_lncRNA	0.0149532	1.96254	0.0189063	0.0170319	0.0197178	1.14754	0.0200505	0.0350687	1.58973	0.0208349	0.000173756	0.88558	0.017483	0.0200227	2.65999	2.10547	0.0217509	0.0213513	3.3279	1.49275	2.07212	1.28641	0.0309801	1.9176
LNC_000498	XLOC_006003	antisense_lncRNA	1.0553	1.0683	0.558369	0.348403	0.605273	1.08622	1.39753	0.345525	0.570276	0.623905	1.16356	0.96314	0.887961	2.45297	0.566556	0.959126	0.877802	1.28597	0.238748	1.02813	0.512667	1.25902	1.46415	0.837019
LNC_000862	XLOC_009915	lincRNA	2.36195	2.17816	0.465572	2.16423	1.8947	1.92076	2.27733	2.32423	2.11964	3.23491	2.3866	1.6378	2.92703	4.02144	3.92434	3.34017	3.80496	3.57399	2.39527	1.96068	2.93027	2.39109	2.28738	1.69457
LNC_000495	XLOC_005979	antisense_lncRNA	1.4144	0	19.7743	4.211	0	0	0	0	0	0	0	0	0	0	0	0	0	0	2.00866	0	0	0	0	0
LNC_000494	XLOC_005939	lincRNA	0	0	4.07222	0	0	0	0	0	0.807534	0	0	0	0	0	0	0	0	0	0	0	0	0	0	0
LNC_000497	XLOC_005998	lincRNA	2.56896	0.256513	0.739785	0.451952	0.532444	0	0.241314	3.02388	0.744237	0.997527	1.04084	1.18145	0	1.26229	0.44888	0.964372	0.527848	1.52781	1.7931	0.282397	0.924839	0.620014	1.05601	0.720262
LNC_000496	XLOC_005983	lincRNA	1.47636	1.50648	1.15915	1.88887	1.96337	1.43931	1.86431	1.50652	1.73717	0.902046	1.34183	1.05837	1.22501	2.84681	1.7931	2.2615	1.62931	2.16674	0.809455	0.492133	0.971306	1.42017	1.80162	1.00242
LNC_000491	XLOC_005913	lincRNA	0.368721	0.218045	0.21671	0.743838	0.106237	0.000114753	0.278721	0.121298	0.374311	0.394626	0.177319	0.709287	0.329773	0.241082	2.36986e-06	0.12294	0.440391	0.0100698	0.562709	0.000221329	0.289253	0.699317	0	0.444709
LNC_000490	XLOC_005913	antisense_lncRNA	7.27073e-06	0.319024	8.97479e-06	1.22955	0.153796	0.363936	9.72815e-06	1.13407e-06	4.09924e-06	0.161816	0.383306	0.149658	0.1446	8.78796e-06	0.187753	1.24531e-05	0.170103	1.03017	0.627611	0.917915	0.952921	0.365195	0	0.469981
LNC_000493	XLOC_005934	antisense_lncRNA	3.10239	3.73504	3.57852	1.90474	2.5971	3.35106	3.9733	8.16035	4.16827	2.70239	3.26749	1.56581	4.48516	5.49803	6.06516	3.04744	1.16404	2.62005	1.05864	2.15557	1.86907	3.15274	8.76073	4.22824
LNC_000492	XLOC_005934	antisense_lncRNA	2.52158	1.77807	2.15447	1.93208	1.76498	3.25239	1.83153	3.08836	1.9843	1.84422	1.55771	1.53961	2.39078	2.91315	2.82077	2.01408	2.31224	1.55398	1.83195	1.82139	1.36496	1.72598	2.94251	1.57299
LNC_002400	XLOC_027295	lincRNA	2.00914	2.93373	2.76185	3.01278	9.51033	7.47249	2.64466	0.000188421	1.88063	3.3678	3.04407	3.58154	0.872087	2.62931	2.29454	2.07504	5.11915	3.14549	3.54702e-05	4.98454	1.46046	1.54029	2.37869	5.57457
LNC_002401	XLOC_027297	lincRNA	0.712952	0.585402	1.50138	1.90339	1.0151	2.04287	1.69001	1.33566	0.723	0.97212	0.999768	0.734527	1.61499	0.765798	0.834652	1.74802	0.616366	0.994872	0.233437	2.19621	0.544607	1.2937	1.09867	0
LNC_002402	XLOC_027298	antisense_lncRNA	0.342045	0.331016	0.566004	0.498284	0.732274	0.567413	0.640764	0.591618	0.347192	0.667345	0.697683	0.807374	0.501676	0.322205	0.325949	0.0499006	0.289048	0.44428	0.852314	0.703947	0.486047	0.362818	0.722573	0.411289
LNC_002403	XLOC_027299	lincRNA	3.94467	3.00131	3.12593	1.76385	1.03856	3.85418	2.12248	5.90634	2.3635	2.68137	2.03178	2.07805	5.022	5.16761	5.02187	1.2564	3.35321	2.98752	2.04523	2.75969	3.39245	2.22298	3.09689	2.10674
LNC_002404	XLOC_027368	lincRNA	0	4.53759e-06	0	1.54821e-06	5.31368e-06	4.58701e-06	4.55e-06	0	0	0.511236	4.47799e-06	0.599828	0.0996151	4.61263e-06	3.16006e-06	6.84979e-06	4.92719e-06	4.98437e-06	0.211436	0.157472	0.328849	0.112125	0	0.155308
LNC_002405	XLOC_027368	lincRNA	0.0734811	0.047599	0	1.07352	0.39887	0.47383	0.145703	0	0	0.954718	0.200275	0.451112	3.99427e-07	0.0463564	0.154025	0.128634	0.266012	0.260004	1.12806	0.8162	0.247205	0.491422	0	0.507402
LNC_002406	XLOC_027434	lincRNA	0.117125	0.216116	0.151502	0.0854496	0.367287	0.256892	2.12058e-07	0.435598	0.170594	0.166938	0.0557157	0.26581	0.570107	7.16716e-05	0.0863554	0.320635	0.000180011	0.218645	0.333102	0.419473	0.114142	0.420624	2.76412e-19	1.35572e-10
LNC_002407	XLOC_027434	lincRNA	0.262673	0.165234	0.121569	0.480499	0.610063	0.373465	0.235804	0.0003641	0.178276	0.212581	0.397041	0.00209268	7.78213e-05	0.223294	0.460552	0.187393	0.77984	0.843103	0.177643	0.244847	0.309423	0.375387	0.668624	0.627739
LNC_002408	XLOC_027434	lincRNA	1.29347e-06	0.0712808	1.90756e-16	0.00021738	1.9425e-05	0.185535	0.0778525	3.40643e-27	0.0936408	0.0963386	6.29292e-11	0.670539	2.82933e-07	0.263307	0.104656	0.491361	0.000278872	3.0156e-06	0.0384272	0.105621	0.0266252	0.000230871	0.000388816	2.45697e-05
LNC_002409	XLOC_027434	lincRNA	0.137158	0.101935	6.58768e-15	0.587427	0.000182503	0.130927	0.214774	2.7019e-21	0.0941829	0.078307	0.117415	1.64425e-15	0.193563	0.284459	0.0184022	0.250817	0.434971	1.01797e-05	0.0899832	0.202955	0.175103	2.30006e-07	4.786e-24	1.00875e-14
LNC_002723	XLOC_031037	lincRNA	0.192875	0.0931226	0.507543	0.252494	0.553109	0.443824	0.0956584	0.388974	0.146839	0.763984	0.818661	0.217284	0.226625	0.30206	0.474151	0	0.174671	0.23928	0.0801472	0.223302	0.316613	0.307125	0.188144	0.115691
LNC_001706	XLOC_019279	lincRNA	0.893041	2.19513	0.420369	1.14225	0.453289	0.551218	1.17066	1.42185	3.01949	0.802784	0.434687	0	2.58425	0.870628	1.21498	1.56494	2.5527	0.811496	0.477517	0.456045	1.82278	2.30361	0.565281	2.45579
LNC_001707	XLOC_019293	antisense_lncRNA	0.126976	0.861748	0	0.766099	0.35898	0.994517	0.836542	0	1.41654	0.520079	0.709193	0.981127	0.722482	0.337794	0.584656	1.33409	1.46466	1.59798	0.208285	1.17374	0.649209	0.144391	0.489975	0.161093
LNC_001704	XLOC_019275	lincRNA	0.215882	1.47063e-05	2.96704e-06	9.845e-06	0.575121	0.457414	6.8391e-05	4.26918e-06	0.146774	4.07719e-06	0.262218	0.216863	1.441e-06	3.67323e-06	1.30444	1.30048	0.263404	1.03704	0.384002	0.397929	1.81957e-05	8.62278e-06	0.360236	0.390714
LNC_001705	XLOC_019275	lincRNA	5.8757	3.45845	0.377943	4.35387	5.62279	6.49395	2.06755	0.888177	3.33275	1.24675	3.82143	4.01993	8.69835	4.17697	6.29118	5.61597	5.12881	5.36703	5.19591	7.69492	5.21021	6.08768	4.20239	4.85687
LNC_001702	XLOC_019275	lincRNA	0.259406	0.367391	3.1387	2.086	1.15909	2.04672	0.907887	1.7325	0.742103	2.05408	1.33462	1.69755	0.241837	0.879321	0.0694516	0.73472	1.17001	1.03422	1.47547	1.00629	0.787091	0.10215	0.788619	1.31278
LNC_001703	XLOC_019275	lincRNA	0.467221	0.959931	2.70549	0.58476	1.46374	1.43158	0.74073	0.486722	0.950528	1.82836	0.966807	0.995617	2.35771	2.79192	2.3511	1.35769e-05	0.397018	4.78915e-06	0.540981	0.273946	1.06497	1.11558	0.27033	0.736991
LNC_001700	XLOC_019265	lincRNA	3.35261	0.666777	4.3234	1.25646	0.00125744	0.000276931	0.471372	1.60198	1.63643	1.52791	0.081681	1.213	1.8982	0.0444791	5.129	0.450206	0.000633994	1.65822	5.91707e-05	0.633072	0.942294	0.603091	0.0159532	0.792705
LNC_001701	XLOC_019275	lincRNA	1.26984	1.17282	1.08079	1.64772	1.25814	1.80408	1.39823	0.655623	0.81907	0.839822	1.47118	1.23374	1.63388	1.6173	1.06841	1.2577	1.17443	1.42692	1.22372	0.890762	0.806947	1.18202	0.946466	1.01637
LNC_000791	XLOC_009070	lincRNA	404.743	1482.68	2731.98	1620.35	2395.75	1828.51	3073.49	3729.06	773.537	4581.8	2304.11	3395.42	489.595	321.799	232.22	1651.58	2268.39	3028.65	3247.74	2539.55	4440.98	1118.95	3045.91	1758.65
LNC_002995	XLOC_034123	lincRNA	20.6515	19.1862	6.15595e-08	8.1104	23.2575	40.7057	16.4571	49.9146	35.5455	27.3718	33.106	8.27958	33.2338	23.0934	42.1335	51.6282	40.6868	27.0459	23.8395	25.4978	12.7737	30.9682	14.3653	30.5816
LNC_001708	XLOC_019322	lincRNA	0	0.112778	0.433904	0	0.235532	0.127506	0	0	0.0861576	0.698238	0	0.546807	0.293714	0.220376	0.28046	0	0.245381	0.11942	0.140055	0.261875	1.20717	0.291864	0	0.421071
LNC_001709	XLOC_019336	lincRNA	0.088192	0.172045	1.59962	0.826719	0.120075	0.636314	0.116556	0.611469	0.268519	0.181935	0.180637	0.227109	0.102975	0.447027	0.605242	0.617597	0.957484	0.623508	0.292422	0.748472	1.15202	0.356189	1.20179	0.588117
LNC_003195	XLOC_037183	lincRNA	0	0	0	0	0	0	1.51028	2.74404	0	0.80338	2.93722	1.31383	0	0	0	0	0	0	3.95763	2.66293	2.23339	1.01291	2.84403	0
LNC_002919	XLOC_033036	antisense_lncRNA	1.23219	9.02794e-23	0.374129	3.13829e-12	0.693516	5.0244e-10	0.32247	1.13354e-55	0.743324	0.185821	0.133188	0.269092	0.714868	0.228908	0.60039	0.426498	0.458431	0.31191	1.9401e-18	4.40806e-29	0.270225	8.68489e-06	0.940958	0.541065
LNC_004828	XLOC_042343	lincRNA	53.9601	35.0276	55.8966	36.3409	33.9685	35.0641	50.8287	23.6207	67.7519	29.4239	65.7672	2.73551	91.6561	75.4789	87.7174	30.4987	35.9953	56.6885	3.61488	2.90251	48.3894	61.7334	18.1639	28.3649
LNC_004829	XLOC_042344	lincRNA	7.69933	4.93825	5.81619	5.51054	6.52838	7.71641	0	0	7.11566	0	6.71943	0	8.45959	12.3995	9.48052	7.60758	6.61067	6.54659	5.78951	4.81973	0	0	0	0
LNC_003845	XLOC_039776	lincRNA	0	0	0	0	0	0	0.32395	0	0	0	0	0	0	0	0	0	0	0	1.59459	4.16969	0.306091	0.825306	0	0.33284
LNC_003844	XLOC_039768	lincRNA	7.69262	6.38544	10.537	6.68417	5.08259	4.65801	9.22843	6.02395	8.47253	8.35628	11.6676	9.0526	8.45964	8.65962	9.81117	4.64321	2.64799	5.74105	5.9728	5.52465	9.73106	10.9684	4.90899	5.03291
LNC_003843	XLOC_039766	lincRNA	7.85007	2.16252	4.77368	1.23265	0	0	0.60383	0	3.75109	0	0.697584	0.588091	1.93621	2.1517	4.17485	3.22663	0.6505	0.611012	0.724367	1.39817	1.08835	0	2.60313	0
LNC_003842	XLOC_039765	lincRNA	1.87569	0.826404	1.19227	0.603219	0.732917	0.699343	0.848647	0	1.12736	0.578022	0.502901	0.476632	2.08753	1.45376	2.42824	0.907336	0.786723	0.909721	0.902423	0.571465	0.712929	0	0	0.888489
LNC_004398	XLOC_041286	lincRNA	0	0	0	0	0	0	5.25644	2.48693	0	0.571135	3.30834	1.89747	0	0	0	0	0	0	3.07544	1.2952	3.95255	0	0	2.79282
LNC_003840	XLOC_039762	lincRNA	1.68118	0.606219	0.291548	0.27169	1.05563	0.113775	2.01756	2.30612	1.93832	1.78151	1.99981	1.37766	1.50163	0.789277	1.08396	0.267585	0.331338	0.645484	1.51396	1.06057	2.96913	1.66582	1.48241	2.3571
LNC_004820	XLOC_042329	lincRNA	1.36988	0.89297	0.73619	0.344546	0.734303	0.638325	1.35761	1.58403	0.446861	0.672565	0.468239	0.377971	1.48301	2.11373	1.40146	0.685227	0.212415	0.553061	1.2159	1.35875	1.08504	0.846106	1.0471	0.713676
LNC_004821	XLOC_042330	lincRNA	0	0	0	0	0	0	2.82783	11.0639	0	0	8.48913	0.0372075	0	0	0	0	0	0	3.21631	2.98861	0.682243	0	0	0.799397
LNC_004822	XLOC_042333	lincRNA	21.2677	15.1883	31.0617	13.5407	14.4515	17.5465	2.74628	10.2247	21.7943	16.4887	10.36	13.8354	21.1959	24.9678	25.5166	6.33447	8.22607	20.2816	10.2728	10.6437	18.7205	14.8799	4.2381	13.0862
LNC_004823	XLOC_042334	antisense_lncRNA	68.1999	35.8622	54.6291	9.95593	24.6642	67.5769	25.2086	69.392	49.2529	32.3962	57.2665	25.9664	40.6142	71.9423	127.997	28.7915	14.8775	13.5838	23.1382	45.4636	28.6443	46.9047	18.7428	41.6094
LNC_004824	XLOC_042339	lincRNA	1.80457	0.90144	1.53399	0.561484	0.725533	0.926997	2.24394	1.35097	1.07724	1.38579	2.83325	1.29848	3.0281	1.82532	2.43149	0.464608	1.45915	1.49912	1.14257	2.04711	2.76662	9.90594	0.412886	1.7459
LNC_004825	XLOC_042340	lincRNA	7.50522	3.82371	3.83315	3.398	3.77811	4.71517	6.79599	6.03521	3.03006	6.78781	6.84622	4.16437	9.06121	6.66315	8.20892	3.4845	4.80255	7.97666	7.08304	6.46268	9.32281	33.5096	4.4409	6.47642
LNC_004826	XLOC_042341	lincRNA	21.5371	20.8267	21.6742	16.1071	3.30088	20.9157	6.10957	7.08425	8.52341	12.2379	2.99834	14.8915	31.3208	23.6271	66.5198	12.7865	10.0105	12.6266	6.94174	5.43812	13.1476	13.1936	1.72602	15.0944
LNC_004827	XLOC_042342	lincRNA	8.49322	18.0456	39.0142	7.60228	15.9202	11.0019	22.1745	13.503	7.82754	15.2513	14.6058	5.75069	4.64039	14.0193	19.3944	7.97833	7.35492	9.6926	12.8194	19.3319	24.8327	70.6782	10.0196	19.1899
LNC_000381	XLOC_004725	lincRNA	0.359882	0.179755	0.0436642	1.63884e-05	0.217096	0.0618763	0.282071	0.129716	0.357604	0.641062	0.207845	0.533964	0.574972	0.591489	0.338098	2.1103e-05	0.119811	0.0307198	0.106656	0.167186	0.101797	0.373962	0.143392	0.182113
LNC_000380	XLOC_004725	lincRNA	0.0666766	0.160646	1.84957e-06	0.212264	0.148019	0.139722	0.151644	0.00250948	3.2819e-08	0.515017	0.924863	0.264486	4.15875e-11	2.03909e-09	1.6638e-05	0.194248	3.79881e-05	0.25635	0.311041	0.7731	0.336854	0.476605	0.0794603	0.00605088
LNC_000383	XLOC_004757	lincRNA	6.2787	11.7711	12.0135	12.9037	11.6472	16.1281	13.698	16.2998	9.62553	9.36581	14.7256	13.3579	6.24791	9.90939	10.6333	8.24452	10.6571	13.4658	5.75243	7.05233	10.6296	8.62557	11.5282	14.4188
LNC_000382	XLOC_004751	antisense_lncRNA	0.290751	0	0	0	0.100242	0.32348	0.191935	0.337301	0.295006	0.398853	0.500079	0.0936008	0	0	0.158015	0.127262	0.21015	0.307146	0.240127	0.224196	0.942334	0.166902	0.141063	0.179002
LNC_000385	XLOC_004762	lincRNA	0.0719271	0.915983	0.527253	1.36118	0.280518	0.298848	0.322132	0.0721628	0.282394	0.384968	0.168965	0.573446	0.661125	0.229068	0.187185	0.140603	0.924792	1.10148	0.584694	0.560051	1.52658	1.10522	0.230482	0.770073
LNC_000384	XLOC_004758	lincRNA	1.38135	0.833429	0.533998	0.244212	0.576199	0.332374	0	0.465382	0.600269	0.535813	0	0.254086	0	0.547406	1.71408	1.03721	1.98555	0.819901	0.96245	0.910769	0.74335	0	4.91449	0.520082
LNC_000387	XLOC_004766	lincRNA	0.286791	0.600803	0.361173	0.337612	0.0785581	0.167656	0.378849	0.39841	0.69847	0.472748	0.0785993	0.66471	0.13339	0.219719	0.245499	0.20084	1.57656	0.404788	0.474649	0.619388	1.86654	0.330157	0.891989	1.05063
LNC_000386	XLOC_004762	lincRNA	0.26836	0.898199	1.29772e-07	0.6609	3.96222e-06	0.724794	0.233647	0	0.885245	0.564004	0.452432	1.03983	0.409327	0.198696	0.173671	0.15034	4.28918e-05	1.08692	0.260207	0.533476	1.45748	0.894583	0.217309	0.412365
LNC_000389	XLOC_004806	lincRNA	0	0	0	0	0.488599	0	1.2515	0	1.29196	0	0.934328	0.817475	1.71891	0.469942	0	0.557834	0.45435	0	0.509276	0	0.775874	1.754	0	7.49166
[truncated: 4,189 more rows]

## Sheet: Table S3
Supplementary Table S3: The validation of expression levels of lncRNA through qRT-PCR in banana					qRT-PCR data												qRT-PCR average				RNA-seq average
[truncated: 24 more rows]

[truncated: 7 more sheets: Table S4, Table S5, Table S6, Table S7, Table S8, Table S9, Table S10]
